# Supplementary material for: A triclinic polymorph of (E)-2-(2-nitro­ethen­yl)furan
Source: Acta Crystallogr Sect E Struct Rep Online. 2010 Jul 3;66(Pt 8):o1914. doi: 10.1107/S160053681002492X (PMC3007394; doi:10.1107/S160053681002492X)
Supplement: Supplementary file 1 [file e-66-o1914-sup1.cif]

##############################################################################
###                                                                        ###
###        Electronic paper (Acta Crystallographica Section E)             ###
###                                                                        ###
##############################################################################
#                                                                            #
# This CIF contains the data in a paper accepted for publication in Acta     #
# Crystallographica Section E. It conforms to the requirements of Notes      #
# for Authors for Section E, and has been peer reviewed under the auspices   #
# of the IUCr Commission on Journals.                                        #
#                                                                            #
# Full details of the Crystallographic Information File format               #
# are given in the paper "The Crystallographic Information File (CIF):       #
# a New Standard Archive File for Crystallography" by S. R. Hall, F. H.      #
# Allen and I. D. Brown [Acta Cryst. (1991), A47, 655-685].                  #
#                                                                            #
# The current version of the core CIF dictionary is obtainable from          #
# ftp://ftp.iucr.org/pub/cif_core.dic. The current version number is 2.4.    #
#                                                                            #
# Software is freely available for graphical display of the structure(s) in  #
# this CIF.  For information consult the CIF home page http://www.iucr.org/  #
# cif/home.html                                                              #
#                                                                            #
# This file may be used for bona fide research purposes within the           #
# scientific community so long as proper attribution is given to the journal # 
# article from which it was obtained.                                        #
#                                                                            #
##############################################################################
                                             
data_global
_audit_creation_method     SHELXL-97
_journal_date_recd_electronic     2010-06-08
_journal_date_accepted     2010-06-25
_journal_name_full     'Acta Crystallographica, Section E'
_journal_year     2010
_journal_volume     66
_journal_issue      8
_journal_page_first     o1914
_journal_page_last     o1914
_journal_paper_category     QO
_journal_coeditor_code     RZ2466
_publ_contact_author_name     'Doctor. Lin Li'
_publ_contact_author_address
;
Key Laboratory of Catalysis and Materials Science of the
State Ethnic Affairs Commission & Ministry of Education
College of Chemistry and Materials Science
South-Central University for Nationalities
Wuhan  430074
People's Republic of China
;
_publ_contact_author_email     lilinchem@126.com
_publ_contact_author_fax     '86 27 67842752'
_publ_contact_author_phone     '86 27 67842752'
_publ_section_title
;
A triclinic polymorph of (<i>E</i>)-2-(2-nitroethenyl)furan
;
loop_
    _publ_author_name
    _publ_author_footnote
    _publ_author_address
    'Lin Li' .
;
Key Laboratory of Catalysis and Materials Science of the
State Ethnic Affairs Commission & Ministry of Education
College of Chemistry and Materials Science
South-Central University for Nationalities
Wuhan 430074
People's Republic of China
;
    'Bo Yu' .
;
Key Laboratory of Catalysis and Materials Science of the
State Ethnic Affairs Commission & Ministry of Education
College of Chemistry and Materials Science
South-Central University for Nationalities
Wuhan 430074
People's Republic of China
;
data_I
_audit_creation_method     SHELXL-97
_chemical_name_systematic
;
(<i>E</i>)-2-(2-nitroethenyl)furan
;
_chemical_name_common     ?
_chemical_formula_moiety     'C6 H5 N O3'
_chemical_formula_sum     'C6 H5 N O3'
_chemical_formula_iupac     'C6 H5 N O3'
_chemical_formula_weight     139.11
_chemical_melting_point     ?
_symmetry_cell_setting     triclinic
_symmetry_space_group_name_H-M     'P -1'
_symmetry_space_group_name_Hall     '-P 1'
loop_
    _symmetry_equiv_pos_as_xyz
    'x, y, z'
    '-x, -y, -z'
_cell_length_a     9.8407(14)
_cell_length_b     13.4270(19)
_cell_length_c     15.300(2)
_cell_angle_alpha     91.1050(10)
_cell_angle_beta     108.603(2)
_cell_angle_gamma     91.1720(10)
_cell_volume     1914.8(5)
_cell_formula_units_Z     12
_cell_measurement_reflns_used     2345
_cell_measurement_theta_min     1.23
_cell_measurement_theta_max     25.90
_cell_measurement_temperature     298(2)
_exptl_crystal_description     block
_exptl_crystal_colour     colourless
_exptl_crystal_size_max     0.12
_exptl_crystal_size_mid     0.10
_exptl_crystal_size_min     0.10
_exptl_crystal_density_diffrn     1.448
_exptl_crystal_density_meas     ?
_exptl_crystal_density_method     'not measured'
_exptl_crystal_F_000     864
_exptl_absorpt_coefficient_mu     0.119
_exptl_absorpt_correction_type     multi-scan
_exptl_absorpt_process_details     '(SADABS; Sheldrick, 1997)'
_exptl_absorpt_correction_T_min     0.9759
_exptl_absorpt_correction_T_max     0.9882
_exptl_special_details
;
;
_diffrn_ambient_temperature     298(2)
_diffrn_radiation_type     MoK\a
_diffrn_radiation_wavelength     0.71073
_diffrn_radiation_source     'fine-focus sealed tube'
_diffrn_radiation_monochromator     graphite
_diffrn_measurement_device_type     'Bruker SMART CCD area-detector'
_diffrn_measurement_method     '\f and \w scans'
_diffrn_detector_area_resol_mean     ?
_diffrn_reflns_number     13307
_diffrn_reflns_av_R_equivalents     0.0273
_diffrn_reflns_av_sigmaI/netI     0.0500
_diffrn_reflns_theta_min     2.04
_diffrn_reflns_theta_max     27.00
_diffrn_reflns_theta_full     27.00
_diffrn_measured_fraction_theta_max     0.980
_diffrn_measured_fraction_theta_full     0.978
_diffrn_reflns_limit_h_min     -12
_diffrn_reflns_limit_h_max     12
_diffrn_reflns_limit_k_min     -16
_diffrn_reflns_limit_k_max     17
_diffrn_reflns_limit_l_min     -14
_diffrn_reflns_limit_l_max     19
_diffrn_standards_number     0
_diffrn_standards_interval_count     0
_diffrn_standards_interval_time     ?
_diffrn_standards_decay_%     ?
_refine_special_details
;
Refinement of <i>F</i>^2^ against ALL reflections. The weighted <i>R</i>-factor
<i>wR</i> and goodness of fit <i>S</i> are based on <i>F</i>^2^, conventional
<i>R</i>-factors <i>R</i> are based on <i>F</i>, with <i>F</i> set to zero for
negative <i>F</i>^2^. The threshold expression of <i>F</i>^2^ >
\s(<i>F</i>^2^) is used only for calculating <i>R</i>-factors(gt) <i>etc</i>.
and is not relevant to the choice of reflections for refinement.
<i>R</i>-factors based on <i>F</i>^2^ are statistically about twice as large
as those based on <i>F</i>, and <i>R</i>- factors based on ALL data will be
even larger.
;
_reflns_number_total     8182
_reflns_number_gt     4235
_reflns_threshold_expression     I>2sigma(I)
_refine_ls_structure_factor_coef     Fsqd
_refine_ls_matrix_type     full
_refine_ls_R_factor_all     0.1248
_refine_ls_R_factor_gt     0.0584
_refine_ls_wR_factor_gt     0.1269
_refine_ls_wR_factor_ref     0.1490
_refine_ls_goodness_of_fit_ref     0.923
_refine_ls_restrained_S_all     0.923
_refine_ls_number_reflns     8182
_refine_ls_number_parameters     541
_refine_ls_number_restraints     0
_refine_ls_hydrogen_treatment     constr
_refine_ls_weighting_scheme     calc
_refine_ls_weighting_details
         'calc w=1/[\s^2^(Fo^2^)+(0.0705P)^2^+0.0000P] where P=(Fo^2^+2Fc^2^)/3'
_atom_sites_solution_hydrogens     geom
_atom_sites_solution_primary     direct
_atom_sites_solution_secondary     difmap
_refine_ls_shift/su_max     0.002
_refine_ls_shift/su_mean     0.000
_refine_diff_density_max     0.153
_refine_diff_density_min     -0.217
_refine_ls_extinction_method     none
_refine_ls_extinction_coef     ?
loop_
    _atom_type_symbol
    _atom_type_description
    _atom_type_scat_dispersion_real
    _atom_type_scat_dispersion_imag
    _atom_type_scat_source
    'C' 'C' 0.0033 0.0016
                         'International Tables Vol C Tables 4.2.6.8 and 6.1.1.4'
    'H' 'H' 0.0000 0.0000
                         'International Tables Vol C Tables 4.2.6.8 and 6.1.1.4'
    'N' 'N' 0.0061 0.0033
                         'International Tables Vol C Tables 4.2.6.8 and 6.1.1.4'
    'O' 'O' 0.0106 0.0060
                         'International Tables Vol C Tables 4.2.6.8 and 6.1.1.4'
_computing_data_collection     'SMART (Bruker, 2001)'
_computing_cell_refinement     'SAINT-Plus (Bruker, 2001)'
_computing_data_reduction     'SAINT-Plus (Bruker, 2001)'
_computing_structure_solution     'SHELXS97 (Sheldrick, 2008)'
_computing_structure_refinement     'SHELXL97 (Sheldrick, 2008)'
_computing_molecular_graphics     'PLATON (Spek, 2009)'
_computing_publication_material     'PLATON (Spek, 2009)'
loop_
    _atom_site_type_symbol
    _atom_site_label
    _atom_site_fract_x
    _atom_site_fract_y
    _atom_site_fract_z
    _atom_site_U_iso_or_equiv
    _atom_site_adp_type
    _atom_site_calc_flag
    _atom_site_refinement_flags
    _atom_site_occupancy
    _atom_site_disorder_assembly
    _atom_site_disorder_group
    C C1 0.9416(2) 0.92135(16) 0.24460(16) 0.0650(6) Uani d . 1 . .
    H H1 0.9831 0.9532 0.2056 0.078 Uiso calc R 1 . .
    C C2 1.0123(2) 0.86624(16) 0.31429(16) 0.0644(6) Uani d . 1 . .
    H H2 1.1096 0.8528 0.3329 0.077 Uiso calc R 1 . .
    C C3 0.9112(2) 0.83226(15) 0.35424(15) 0.0599(6) Uani d . 1 . .
    H H3 0.9288 0.7912 0.4047 0.072 Uiso calc R 1 . .
    C C4 0.7841(2) 0.86944(14) 0.30671(14) 0.0479(5) Uani d . 1 . .
    C C5 0.6460(2) 0.85930(14) 0.31761(14) 0.0517(5) Uani d . 1 . .
    H H5 0.6387 0.8211 0.3661 0.062 Uiso calc R 1 . .
    C C6 0.5279(2) 0.89934(15) 0.26493(14) 0.0539(5) Uani d . 1 . .
    H H6 0.5308 0.9382 0.2159 0.065 Uiso calc R 1 . .
    C C7 0.7237(2) 0.63452(14) 0.18843(14) 0.0491(5) Uani d . 1 . .
    C C8 0.8029(2) 0.67212(15) 0.13981(16) 0.0638(6) Uani d . 1 . .
    H H8 0.7714 0.7146 0.0905 0.077 Uiso calc R 1 . .
    C C9 0.9416(2) 0.63636(16) 0.17613(17) 0.0669(7) Uani d . 1 . .
    H H9 1.0196 0.6501 0.1560 0.080 Uiso calc R 1 . .
    C C10 0.9392(2) 0.57880(16) 0.24518(17) 0.0657(6) Uani d . 1 . .
    H H10 1.0178 0.5452 0.2819 0.079 Uiso calc R 1 . .
    C C11 0.5770(2) 0.64540(14) 0.18134(14) 0.0515(5) Uani d . 1 . .
    H H11 0.5239 0.6880 0.1368 0.062 Uiso calc R 1 . .
    C C12 0.5094(2) 0.60051(15) 0.23223(15) 0.0567(6) Uani d . 1 . .
    H H12 0.5587 0.5573 0.2776 0.068 Uiso calc R 1 . .
    C C13 0.8059(2) 0.37791(14) 0.10512(14) 0.0484(5) Uani d . 1 . .
    C C14 0.6775(2) 0.40843(14) 0.05235(15) 0.0570(6) Uani d . 1 . .
    H H14 0.6596 0.4424 -0.0024 0.068 Uiso calc R 1 . .
    C C15 0.5752(2) 0.38043(15) 0.09389(16) 0.0599(6) Uani d . 1 . .
    H H15 0.4772 0.3915 0.0726 0.072 Uiso calc R 1 . .
    C C16 0.6481(2) 0.33457(16) 0.17040(16) 0.0643(6) Uani d . 1 . .
    H H16 0.6070 0.3081 0.2121 0.077 Uiso calc R 1 . .
    C C17 0.9454(2) 0.38754(14) 0.09616(14) 0.0498(5) Uani d . 1 . .
    H H17 0.9525 0.4201 0.0446 0.060 Uiso calc R 1 . .
    C C18 1.0657(2) 0.35470(14) 0.15413(14) 0.0525(5) Uani d . 1 . .
    H H18 1.0631 0.3202 0.2057 0.063 Uiso calc R 1 . .
    C C19 0.8813(2) 0.13701(14) 0.01911(15) 0.0495(5) Uani d . 1 . .
    C C20 0.9605(2) 0.15719(15) -0.03563(16) 0.0607(6) Uani d . 1 . .
    H H20 0.9267 0.1808 -0.0953 0.073 Uiso calc R 1 . .
    C C21 1.1038(2) 0.13626(15) 0.01342(18) 0.0660(6) Uani d . 1 . .
    H H21 1.1826 0.1428 -0.0073 0.079 Uiso calc R 1 . .
    C C22 1.1038(2) 0.10540(16) 0.09513(18) 0.0697(7) Uani d . 1 . .
    H H22 1.1852 0.0868 0.1418 0.084 Uiso calc R 1 . .
    C C23 0.7319(2) 0.14092(14) 0.00502(15) 0.0512(5) Uani d . 1 . .
    H H23 0.6750 0.1662 -0.0504 0.061 Uiso calc R 1 . .
    C C24 0.6664(2) 0.11183(15) 0.06361(15) 0.0565(6) Uani d . 1 . .
    H H24 0.7199 0.0866 0.1200 0.068 Uiso calc R 1 . .
    C C25 0.7166(2) 0.11542(14) 0.39786(15) 0.0505(5) Uani d . 1 . .
    C C26 0.6371(2) 0.08594(15) 0.45004(16) 0.0640(6) Uani d . 1 . .
    H H26 0.6703 0.0533 0.5056 0.077 Uiso calc R 1 . .
    C C27 0.4949(2) 0.11306(16) 0.40575(18) 0.0675(7) Uani d . 1 . .
    H H27 0.4161 0.1022 0.4258 0.081 Uiso calc R 1 . .
    C C28 0.4967(2) 0.15721(17) 0.32982(19) 0.0766(7) Uani d . 1 . .
    H H28 0.4164 0.1829 0.2868 0.092 Uiso calc R 1 . .
    C C29 0.8654(2) 0.10866(14) 0.40970(14) 0.0512(5) Uani d . 1 . .
    H H29 0.9203 0.0741 0.4604 0.061 Uiso calc R 1 . .
    C C30 0.9330(2) 0.14664(15) 0.35584(15) 0.0564(6) Uani d . 1 . .
    H H30 0.8818 0.1819 0.3046 0.068 Uiso calc R 1 . .
    C C31 0.6315(2) 0.36980(14) 0.48376(15) 0.0505(5) Uani d . 1 . .
    C C32 0.7617(2) 0.34777(16) 0.53904(15) 0.0635(6) Uani d . 1 . .
    H H32 0.7822 0.3193 0.5966 0.076 Uiso calc R 1 . .
    C C33 0.8624(2) 0.37469(15) 0.49599(17) 0.0628(6) Uani d . 1 . .
    H H33 0.9613 0.3678 0.5186 0.075 Uiso calc R 1 . .
    C C34 0.7873(3) 0.41190(17) 0.41671(17) 0.0739(7) Uani d . 1 . .
    H H34 0.8270 0.4361 0.3734 0.089 Uiso calc R 1 . .
    C C35 0.4923(2) 0.35871(14) 0.49243(14) 0.0522(5) Uani d . 1 . .
    H H35 0.4868 0.3295 0.5459 0.063 Uiso calc R 1 . .
    C C36 0.3707(2) 0.38543(15) 0.43283(15) 0.0565(6) Uani d . 1 . .
    H H36 0.3716 0.4150 0.3785 0.068 Uiso calc R 1 . .
    N N1 0.39430(19) 0.88338(14) 0.28277(13) 0.0603(5) Uani d . 1 . .
    N N2 0.3605(2) 0.61778(13) 0.21816(13) 0.0608(5) Uani d . 1 . .
    N N3 1.19984(19) 0.37178(13) 0.13825(14) 0.0597(5) Uani d . 1 . .
    N N4 0.51390(19) 0.11858(12) 0.04148(14) 0.0589(5) Uani d . 1 . .
    N N5 1.08370(18) 0.13472(13) 0.37455(13) 0.0574(5) Uani d . 1 . .
    N N6 0.23663(19) 0.36992(13) 0.44974(14) 0.0600(5) Uani d . 1 . .
    O O1 0.80031(15) 0.92554(10) 0.23725(10) 0.0586(4) Uani d . 1 . .
    O O2 0.38865(17) 0.82959(14) 0.34471(12) 0.0853(5) Uani d . 1 . .
    O O3 0.29023(16) 0.92505(12) 0.23200(12) 0.0870(5) Uani d . 1 . .
    O O4 0.80683(15) 0.57538(10) 0.25532(10) 0.0614(4) Uani d . 1 . .
    O O5 0.30358(18) 0.57248(13) 0.26641(12) 0.0847(5) Uani d . 1 . .
    O O6 0.29579(16) 0.67661(12) 0.16014(11) 0.0804(5) Uani d . 1 . .
    O O7 0.79022(15) 0.33117(10) 0.17990(9) 0.0588(4) Uani d . 1 . .
    O O8 1.30633(16) 0.33720(12) 0.19333(12) 0.0844(5) Uani d . 1 . .
    O O9 1.20458(17) 0.41996(14) 0.07243(12) 0.0877(6) Uani d . 1 . .
    O O10 0.96849(15) 0.10452(10) 0.10184(10) 0.0629(4) Uani d . 1 . .
    O O11 0.44264(16) 0.15312(12) -0.03166(11) 0.0803(5) Uani d . 1 . .
    O O12 0.46063(17) 0.08859(13) 0.09852(12) 0.0849(5) Uani d . 1 . .
    O O13 0.63096(15) 0.16044(11) 0.32253(11) 0.0711(5) Uani d . 1 . .
    O O14 1.15176(16) 0.09038(12) 0.44346(11) 0.0782(5) Uani d . 1 . .
    O O15 1.13827(17) 0.17002(12) 0.32070(12) 0.0805(5) Uani d . 1 . .
    O O16 0.64420(16) 0.41055(11) 0.40583(10) 0.0709(5) Uani d . 1 . .
    O O17 0.23464(18) 0.33222(13) 0.52140(13) 0.0894(6) Uani d . 1 . .
    O O18 0.12831(16) 0.39605(12) 0.39036(11) 0.0817(5) Uani d . 1 . .
loop_
    _atom_site_aniso_label
    _atom_site_aniso_U_11
    _atom_site_aniso_U_22
    _atom_site_aniso_U_33
    _atom_site_aniso_U_12
    _atom_site_aniso_U_13
    _atom_site_aniso_U_23
    C1 0.0618(16) 0.0695(15) 0.0780(17) -0.0058(12) 0.0427(14) 0.0025(13)
    C2 0.0469(13) 0.0728(15) 0.0772(17) 0.0049(11) 0.0246(13) 0.0062(13)
    C3 0.0560(14) 0.0666(14) 0.0570(14) 0.0048(11) 0.0171(12) 0.0129(11)
    C4 0.0490(13) 0.0499(12) 0.0475(13) -0.0027(9) 0.0190(10) 0.0047(10)
    C5 0.0531(13) 0.0529(12) 0.0511(13) -0.0015(10) 0.0195(11) 0.0040(10)
    C6 0.0502(13) 0.0580(13) 0.0565(14) -0.0032(10) 0.0215(11) 0.0050(10)
    C7 0.0463(12) 0.0480(12) 0.0522(13) 0.0049(9) 0.0142(10) 0.0078(10)
    C8 0.0573(14) 0.0591(14) 0.0791(17) 0.0037(11) 0.0264(13) 0.0173(12)
    C9 0.0541(15) 0.0621(15) 0.0925(19) 0.0008(11) 0.0344(14) 0.0078(13)
    C10 0.0481(14) 0.0652(15) 0.0800(18) 0.0130(11) 0.0144(12) 0.0033(13)
    C11 0.0502(13) 0.0460(12) 0.0575(14) 0.0037(9) 0.0158(11) 0.0053(10)
    C12 0.0507(13) 0.0602(13) 0.0621(15) 0.0135(10) 0.0207(12) 0.0092(11)
    C13 0.0480(12) 0.0481(12) 0.0525(13) -0.0016(9) 0.0210(10) 0.0071(10)
    C14 0.0487(13) 0.0608(13) 0.0608(14) 0.0065(10) 0.0156(11) 0.0135(11)
    C15 0.0432(12) 0.0628(14) 0.0753(16) 0.0035(10) 0.0208(12) 0.0050(12)
    C16 0.0562(15) 0.0691(15) 0.0791(17) -0.0022(11) 0.0378(13) 0.0097(13)
    C17 0.0507(13) 0.0516(12) 0.0514(13) -0.0012(10) 0.0223(10) 0.0042(10)
    C18 0.0462(12) 0.0584(13) 0.0573(14) -0.0003(10) 0.0226(11) 0.0071(10)
    C19 0.0449(12) 0.0456(12) 0.0581(14) 0.0041(9) 0.0161(11) 0.0067(10)
    C20 0.0558(14) 0.0641(14) 0.0666(15) 0.0086(11) 0.0244(12) 0.0153(12)
    C21 0.0523(14) 0.0609(14) 0.0933(19) 0.0058(11) 0.0343(14) 0.0140(13)
    C22 0.0402(13) 0.0669(15) 0.097(2) 0.0073(10) 0.0131(13) 0.0213(14)
    C23 0.0449(12) 0.0487(12) 0.0589(14) 0.0041(9) 0.0147(11) 0.0060(10)
    C24 0.0408(12) 0.0586(13) 0.0652(15) 0.0022(10) 0.0100(11) 0.0069(11)
    C25 0.0444(12) 0.0465(12) 0.0606(14) 0.0040(9) 0.0165(11) 0.0053(10)
    C26 0.0591(15) 0.0654(15) 0.0714(16) 0.0058(11) 0.0258(13) 0.0098(12)
    C27 0.0523(14) 0.0587(14) 0.099(2) 0.0009(11) 0.0341(14) 0.0041(13)
    C28 0.0416(13) 0.0735(16) 0.110(2) 0.0120(11) 0.0151(14) 0.0239(15)
    C29 0.0441(12) 0.0502(12) 0.0580(14) 0.0041(9) 0.0140(10) 0.0055(10)
    C30 0.0418(12) 0.0607(13) 0.0644(15) 0.0063(10) 0.0130(11) 0.0113(11)
    C31 0.0547(14) 0.0463(12) 0.0535(14) -0.0002(10) 0.0212(11) 0.0068(10)
    C32 0.0570(14) 0.0734(15) 0.0646(15) 0.0101(11) 0.0241(13) 0.0195(12)
    C33 0.0493(13) 0.0651(14) 0.0773(17) 0.0053(11) 0.0241(13) 0.0112(12)
    C34 0.0607(16) 0.0906(18) 0.0818(19) -0.0017(13) 0.0385(14) 0.0167(14)
    C35 0.0546(13) 0.0515(12) 0.0549(14) 0.0029(10) 0.0232(11) 0.0059(10)
    C36 0.0501(13) 0.0594(13) 0.0638(15) -0.0009(10) 0.0233(12) 0.0082(11)
    N1 0.0445(11) 0.0722(13) 0.0635(13) -0.0022(9) 0.0162(10) 0.0023(10)
    N2 0.0531(12) 0.0695(13) 0.0664(13) 0.0092(10) 0.0277(10) 0.0066(10)
    N3 0.0474(11) 0.0686(12) 0.0667(13) 0.0013(9) 0.0232(10) 0.0070(10)
    N4 0.0449(11) 0.0592(12) 0.0732(14) 0.0007(9) 0.0194(10) 0.0058(10)
    N5 0.0436(11) 0.0605(12) 0.0689(14) 0.0040(9) 0.0186(10) 0.0046(10)
    N6 0.0503(12) 0.0578(12) 0.0761(14) 0.0038(9) 0.0257(11) 0.0066(10)
    O1 0.0573(9) 0.0610(9) 0.0617(10) 0.0035(7) 0.0243(8) 0.0130(7)
    O2 0.0609(11) 0.1205(14) 0.0839(13) 0.0062(10) 0.0338(9) 0.0390(11)
    O3 0.0484(10) 0.1061(13) 0.1021(13) 0.0130(9) 0.0155(9) 0.0318(10)
    O4 0.0534(9) 0.0672(10) 0.0656(10) 0.0106(7) 0.0203(8) 0.0171(8)
    O5 0.0710(11) 0.1055(13) 0.0971(13) 0.0118(10) 0.0522(10) 0.0297(10)
    O6 0.0586(10) 0.1003(13) 0.0887(12) 0.0279(9) 0.0290(9) 0.0350(10)
    O7 0.0507(9) 0.0679(10) 0.0616(10) 0.0032(7) 0.0220(7) 0.0174(8)
    O8 0.0466(9) 0.1086(13) 0.0965(13) 0.0181(9) 0.0180(9) 0.0305(10)
    O9 0.0608(11) 0.1255(15) 0.0889(13) 0.0044(10) 0.0385(10) 0.0417(11)
    O10 0.0447(9) 0.0705(10) 0.0728(11) 0.0043(7) 0.0161(8) 0.0234(8)
    O11 0.0480(9) 0.1092(13) 0.0791(12) 0.0135(9) 0.0119(9) 0.0261(10)
    O12 0.0587(11) 0.1081(14) 0.0985(14) -0.0004(9) 0.0386(10) 0.0290(11)
    O13 0.0428(9) 0.0858(11) 0.0836(12) 0.0072(8) 0.0167(8) 0.0322(9)
    O14 0.0495(9) 0.1025(13) 0.0824(12) 0.0191(9) 0.0184(9) 0.0287(10)
    O15 0.0602(10) 0.1047(13) 0.0902(13) 0.0043(9) 0.0414(10) 0.0295(10)
    O16 0.0574(10) 0.0928(12) 0.0663(11) 0.0032(8) 0.0235(8) 0.0250(9)
    O17 0.0698(12) 0.1143(14) 0.0977(14) 0.0103(10) 0.0431(11) 0.0430(11)
    O18 0.0482(10) 0.1026(13) 0.0895(13) 0.0134(9) 0.0139(9) 0.0155(10)
_geom_special_details
;
All e.s.d.'s (except the e.s.d. in the dihedral angle between two l.s. planes)
are estimated using the full covariance matrix. The cell e.s.d.'s are taken
into account individually in the estimation of e.s.d.'s in distances, angles
and torsion angles; correlations between e.s.d.'s in cell parameters are only
used when they are defined by crystal symmetry. An approximate (isotropic)
treatment of cell e.s.d.'s is used for estimating e.s.d.'s involving l.s.
planes.
;
loop_
    _geom_bond_atom_site_label_1
    _geom_bond_atom_site_label_2
    _geom_bond_site_symmetry_2
    _geom_bond_distance
    _geom_bond_publ_flag
    C1 C2 . 1.321(3) ?
    C1 O1 . 1.362(2) ?
    C1 H1 . 0.9300 ?
    C2 C3 . 1.397(3) ?
    C2 H2 . 0.9300 ?
    C3 C4 . 1.342(3) ?
    C3 H3 . 0.9300 ?
    C4 O1 . 1.362(2) ?
    C4 C5 . 1.425(3) ?
    C5 C6 . 1.317(3) ?
    C5 H5 . 0.9300 ?
    C6 N1 . 1.438(3) ?
    C6 H6 . 0.9300 ?
    C7 C8 . 1.336(3) ?
    C7 O4 . 1.368(2) ?
    C7 C11 . 1.424(3) ?
    C8 C9 . 1.398(3) ?
    C8 H8 . 0.9300 ?
    C9 C10 . 1.327(3) ?
    C9 H9 . 0.9300 ?
    C10 O4 . 1.360(2) ?
    C10 H10 . 0.9300 ?
    C11 C12 . 1.320(3) ?
    C11 H11 . 0.9300 ?
    C12 N2 . 1.436(3) ?
    C12 H12 . 0.9300 ?
    C13 C14 . 1.341(3) ?
    C13 O7 . 1.365(2) ?
    C13 C17 . 1.426(3) ?
    C14 C15 . 1.401(3) ?
    C14 H14 . 0.9300 ?
    C15 C16 . 1.332(3) ?
    C15 H15 . 0.9300 ?
    C16 O7 . 1.361(2) ?
    C16 H16 . 0.9300 ?
    C17 C18 . 1.323(3) ?
    C17 H17 . 0.9300 ?
    C18 N3 . 1.431(3) ?
    C18 H18 . 0.9300 ?
    C19 C20 . 1.341(3) ?
    C19 O10 . 1.368(2) ?
    C19 C23 . 1.419(3) ?
    C20 C21 . 1.407(3) ?
    C20 H20 . 0.9300 ?
    C21 C22 . 1.325(3) ?
    C21 H21 . 0.9300 ?
    C22 O10 . 1.368(3) ?
    C22 H22 . 0.9300 ?
    C23 C24 . 1.320(3) ?
    C23 H23 . 0.9300 ?
    C24 N4 . 1.434(2) ?
    C24 H24 . 0.9300 ?
    C25 C26 . 1.343(3) ?
    C25 O13 . 1.353(2) ?
    C25 C29 . 1.422(3) ?
    C26 C27 . 1.405(3) ?
    C26 H26 . 0.9300 ?
    C27 C28 . 1.319(3) ?
    C27 H27 . 0.9300 ?
    C28 O13 . 1.361(3) ?
    C28 H28 . 0.9300 ?
    C29 C30 . 1.317(3) ?
    C29 H29 . 0.9300 ?
    C30 N5 . 1.431(2) ?
    C30 H30 . 0.9300 ?
    C31 C32 . 1.334(3) ?
    C31 O16 . 1.362(2) ?
    C31 C35 . 1.423(3) ?
    C32 C33 . 1.399(3) ?
    C32 H32 . 0.9300 ?
    C33 C34 . 1.317(3) ?
    C33 H33 . 0.9300 ?
    C34 O16 . 1.364(3) ?
    C34 H34 . 0.9300 ?
    C35 C36 . 1.314(3) ?
    C35 H35 . 0.9300 ?
    C36 N6 . 1.435(3) ?
    C36 H36 . 0.9300 ?
    N1 O2 . 1.217(2) ?
    N1 O3 . 1.224(2) ?
    N2 O5 . 1.223(2) ?
    N2 O6 . 1.226(2) ?
    N3 O9 . 1.220(2) ?
    N3 O8 . 1.223(2) ?
    N4 O11 . 1.221(2) ?
    N4 O12 . 1.223(2) ?
    N5 O15 . 1.216(2) ?
    N5 O14 . 1.227(2) ?
    N6 O17 . 1.222(2) ?
    N6 O18 . 1.222(2) ?
loop_
    _geom_angle_atom_site_label_1
    _geom_angle_atom_site_label_2
    _geom_angle_atom_site_label_3
    _geom_angle_site_symmetry_1
    _geom_angle_site_symmetry_3
    _geom_angle
    _geom_angle_publ_flag
    C2 C1 O1 . . 111.4(2) ?
    C2 C1 H1 . . 124.3 ?
    O1 C1 H1 . . 124.3 ?
    C1 C2 C3 . . 106.0(2) ?
    C1 C2 H2 . . 127.0 ?
    C3 C2 H2 . . 127.0 ?
    C4 C3 C2 . . 107.74(19) ?
    C4 C3 H3 . . 126.1 ?
    C2 C3 H3 . . 126.1 ?
    C3 C4 O1 . . 109.20(18) ?
    C3 C4 C5 . . 131.5(2) ?
    O1 C4 C5 . . 119.26(19) ?
    C6 C5 C4 . . 125.6(2) ?
    C6 C5 H5 . . 117.2 ?
    C4 C5 H5 . . 117.2 ?
    C5 C6 N1 . . 120.4(2) ?
    C5 C6 H6 . . 119.8 ?
    N1 C6 H6 . . 119.8 ?
    C8 C7 O4 . . 109.22(18) ?
    C8 C7 C11 . . 131.9(2) ?
    O4 C7 C11 . . 118.83(19) ?
    C7 C8 C9 . . 107.9(2) ?
    C7 C8 H8 . . 126.0 ?
    C9 C8 H8 . . 126.0 ?
    C10 C9 C8 . . 106.0(2) ?
    C10 C9 H9 . . 127.0 ?
    C8 C9 H9 . . 127.0 ?
    C9 C10 O4 . . 111.2(2) ?
    C9 C10 H10 . . 124.4 ?
    O4 C10 H10 . . 124.4 ?
    C12 C11 C7 . . 126.0(2) ?
    C12 C11 H11 . . 117.0 ?
    C7 C11 H11 . . 117.0 ?
    C11 C12 N2 . . 120.57(19) ?
    C11 C12 H12 . . 119.7 ?
    N2 C12 H12 . . 119.7 ?
    C14 C13 O7 . . 109.09(18) ?
    C14 C13 C17 . . 131.9(2) ?
    O7 C13 C17 . . 119.01(18) ?
    C13 C14 C15 . . 108.30(19) ?
    C13 C14 H14 . . 125.8 ?
    C15 C14 H14 . . 125.8 ?
    C16 C15 C14 . . 105.28(19) ?
    C16 C15 H15 . . 127.4 ?
    C14 C15 H15 . . 127.4 ?
    C15 C16 O7 . . 111.6(2) ?
    C15 C16 H16 . . 124.2 ?
    O7 C16 H16 . . 124.2 ?
    C18 C17 C13 . . 126.3(2) ?
    C18 C17 H17 . . 116.9 ?
    C13 C17 H17 . . 116.9 ?
    C17 C18 N3 . . 120.6(2) ?
    C17 C18 H18 . . 119.7 ?
    N3 C18 H18 . . 119.7 ?
    C20 C19 O10 . . 109.30(18) ?
    C20 C19 C23 . . 132.3(2) ?
    O10 C19 C23 . . 118.35(19) ?
    C19 C20 C21 . . 107.7(2) ?
    C19 C20 H20 . . 126.2 ?
    C21 C20 H20 . . 126.2 ?
    C22 C21 C20 . . 106.1(2) ?
    C22 C21 H21 . . 127.0 ?
    C20 C21 H21 . . 127.0 ?
    C21 C22 O10 . . 111.2(2) ?
    C21 C22 H22 . . 124.4 ?
    O10 C22 H22 . . 124.4 ?
    C24 C23 C19 . . 125.8(2) ?
    C24 C23 H23 . . 117.1 ?
    C19 C23 H23 . . 117.1 ?
    C23 C24 N4 . . 120.9(2) ?
    C23 C24 H24 . . 119.5 ?
    N4 C24 H24 . . 119.5 ?
    C26 C25 O13 . . 108.90(18) ?
    C26 C25 C29 . . 132.1(2) ?
    O13 C25 C29 . . 119.0(2) ?
    C25 C26 C27 . . 107.9(2) ?
    C25 C26 H26 . . 126.0 ?
    C27 C26 H26 . . 126.0 ?
    C28 C27 C26 . . 105.5(2) ?
    C28 C27 H27 . . 127.2 ?
    C26 C27 H27 . . 127.2 ?
    C27 C28 O13 . . 111.4(2) ?
    C27 C28 H28 . . 124.3 ?
    O13 C28 H28 . . 124.3 ?
    C30 C29 C25 . . 126.3(2) ?
    C30 C29 H29 . . 116.9 ?
    C25 C29 H29 . . 116.9 ?
    C29 C30 N5 . . 121.3(2) ?
    C29 C30 H30 . . 119.3 ?
    N5 C30 H30 . . 119.3 ?
    C32 C31 O16 . . 108.79(19) ?
    C32 C31 C35 . . 132.6(2) ?
    O16 C31 C35 . . 118.58(19) ?
    C31 C32 C33 . . 108.6(2) ?
    C31 C32 H32 . . 125.7 ?
    C33 C32 H32 . . 125.7 ?
    C34 C33 C32 . . 105.3(2) ?
    C34 C33 H33 . . 127.4 ?
    C32 C33 H33 . . 127.4 ?
    C33 C34 O16 . . 111.7(2) ?
    C33 C34 H34 . . 124.1 ?
    O16 C34 H34 . . 124.1 ?
    C36 C35 C31 . . 126.8(2) ?
    C36 C35 H35 . . 116.6 ?
    C31 C35 H35 . . 116.6 ?
    C35 C36 N6 . . 121.4(2) ?
    C35 C36 H36 . . 119.3 ?
    N6 C36 H36 . . 119.3 ?
    O2 N1 O3 . . 123.55(19) ?
    O2 N1 C6 . . 120.06(19) ?
    O3 N1 C6 . . 116.38(19) ?
    O5 N2 O6 . . 122.62(19) ?
    O5 N2 C12 . . 117.32(18) ?
    O6 N2 C12 . . 120.07(19) ?
    O9 N3 O8 . . 122.83(19) ?
    O9 N3 C18 . . 119.96(18) ?
    O8 N3 C18 . . 117.21(19) ?
    O11 N4 O12 . . 122.61(19) ?
    O11 N4 C24 . . 120.2(2) ?
    O12 N4 C24 . . 117.14(19) ?
    O15 N5 O14 . . 123.11(18) ?
    O15 N5 C30 . . 117.66(19) ?
    O14 N5 C30 . . 119.2(2) ?
    O17 N6 O18 . . 122.96(19) ?
    O17 N6 C36 . . 119.78(19) ?
    O18 N6 C36 . . 117.3(2) ?
    C1 O1 C4 . . 105.67(17) ?
    C10 O4 C7 . . 105.69(17) ?
    C16 O7 C13 . . 105.73(16) ?
    C22 O10 C19 . . 105.77(18) ?
    C25 O13 C28 . . 106.26(18) ?
    C31 O16 C34 . . 105.61(17) ?
loop_
    _geom_torsion_atom_site_label_1
    _geom_torsion_atom_site_label_2
    _geom_torsion_atom_site_label_3
    _geom_torsion_atom_site_label_4
    _geom_torsion_site_symmetry_1
    _geom_torsion_site_symmetry_2
    _geom_torsion_site_symmetry_3
    _geom_torsion_site_symmetry_4
    _geom_torsion
    _geom_torsion_publ_flag
    O1 C1 C2 C3 . . . . 0.3(3) ?
    C1 C2 C3 C4 . . . . -0.4(3) ?
    C2 C3 C4 O1 . . . . 0.4(2) ?
    C2 C3 C4 C5 . . . . -179.7(2) ?
    C3 C4 C5 C6 . . . . -179.2(2) ?
    O1 C4 C5 C6 . . . . 0.7(3) ?
    C4 C5 C6 N1 . . . . 179.79(18) ?
    O4 C7 C8 C9 . . . . 0.0(2) ?
    C11 C7 C8 C9 . . . . -179.6(2) ?
    C7 C8 C9 C10 . . . . -0.1(3) ?
    C8 C9 C10 O4 . . . . 0.1(3) ?
    C8 C7 C11 C12 . . . . 177.2(2) ?
    O4 C7 C11 C12 . . . . -2.4(3) ?
    C7 C11 C12 N2 . . . . -179.95(18) ?
    O7 C13 C14 C15 . . . . -0.2(2) ?
    C17 C13 C14 C15 . . . . -179.2(2) ?
    C13 C14 C15 C16 . . . . 0.3(2) ?
    C14 C15 C16 O7 . . . . -0.3(3) ?
    C14 C13 C17 C18 . . . . 179.2(2) ?
    O7 C13 C17 C18 . . . . 0.3(3) ?
    C13 C17 C18 N3 . . . . -178.25(18) ?
    O10 C19 C20 C21 . . . . 0.4(2) ?
    C23 C19 C20 C21 . . . . -177.6(2) ?
    C19 C20 C21 C22 . . . . -0.5(2) ?
    C20 C21 C22 O10 . . . . 0.3(3) ?
    C20 C19 C23 C24 . . . . 174.8(2) ?
    O10 C19 C23 C24 . . . . -3.0(3) ?
    C19 C23 C24 N4 . . . . -179.47(18) ?
    O13 C25 C26 C27 . . . . 0.2(2) ?
    C29 C25 C26 C27 . . . . 179.0(2) ?
    C25 C26 C27 C28 . . . . -0.1(3) ?
    C26 C27 C28 O13 . . . . -0.1(3) ?
    C26 C25 C29 C30 . . . . -175.2(2) ?
    O13 C25 C29 C30 . . . . 3.4(3) ?
    C25 C29 C30 N5 . . . . -179.79(18) ?
    O16 C31 C32 C33 . . . . -0.1(2) ?
    C35 C31 C32 C33 . . . . -179.9(2) ?
    C31 C32 C33 C34 . . . . 0.1(3) ?
    C32 C33 C34 O16 . . . . -0.1(3) ?
    C32 C31 C35 C36 . . . . 178.6(2) ?
    O16 C31 C35 C36 . . . . -1.2(3) ?
    C31 C35 C36 N6 . . . . 179.89(18) ?
    C5 C6 N1 O2 . . . . -2.8(3) ?
    C5 C6 N1 O3 . . . . 178.35(19) ?
    C11 C12 N2 O5 . . . . 178.7(2) ?
    C11 C12 N2 O6 . . . . -1.9(3) ?
    C17 C18 N3 O9 . . . . 2.5(3) ?
    C17 C18 N3 O8 . . . . -178.20(19) ?
    C23 C24 N4 O11 . . . . -1.3(3) ?
    C23 C24 N4 O12 . . . . 178.77(19) ?
    C29 C30 N5 O15 . . . . 178.5(2) ?
    C29 C30 N5 O14 . . . . -1.9(3) ?
    C35 C36 N6 O17 . . . . 0.9(3) ?
    C35 C36 N6 O18 . . . . -179.32(19) ?
    C2 C1 O1 C4 . . . . -0.1(2) ?
    C3 C4 O1 C1 . . . . -0.2(2) ?
    C5 C4 O1 C1 . . . . 179.84(17) ?
    C9 C10 O4 C7 . . . . 0.0(2) ?
    C8 C7 O4 C10 . . . . 0.0(2) ?
    C11 C7 O4 C10 . . . . 179.69(18) ?
    C15 C16 O7 C13 . . . . 0.2(2) ?
    C14 C13 O7 C16 . . . . 0.0(2) ?
    C17 C13 O7 C16 . . . . 179.15(18) ?
    C21 C22 O10 C19 . . . . -0.1(2) ?
    C20 C19 O10 C22 . . . . -0.2(2) ?
    C23 C19 O10 C22 . . . . 178.11(17) ?
    C26 C25 O13 C28 . . . . -0.3(2) ?
    C29 C25 O13 C28 . . . . -179.25(19) ?
    C27 C28 O13 C25 . . . . 0.3(3) ?
    C32 C31 O16 C34 . . . . 0.1(2) ?
    C35 C31 O16 C34 . . . . 179.92(18) ?
    C33 C34 O16 C31 . . . . 0.0(3) ?
loop_
    _geom_hbond_atom_site_label_D
    _geom_hbond_atom_site_label_H
    _geom_hbond_atom_site_label_A
    _geom_hbond_site_symmetry_A
    _geom_hbond_distance_DH
    _geom_hbond_distance_HA
    _geom_hbond_distance_DA
    _geom_hbond_angle_DHA
    _geom_hbond_publ_flag
    C1 H1 O10 1_565 0.93 2.58 3.382(3) 144.7 y
    C16 H16 O13 . 0.93 2.60 3.370(3) 141.1 y
    C26 H26 O14 2_756 0.93 2.59 3.281(3) 131.2 y
    C28 H28 O8 1_455 0.93 2.59 3.405(3) 146.0 y
    C34 H34 O4 . 0.93 2.59 3.383(3) 143.3 y
