# Supplementary material for: A triclinic polymorph of (E)-2-(2-nitro­ethen­yl)furan
Source: Acta Crystallogr Sect E Struct Rep Online. 2010 Jul 3;66(Pt 8):o1914. doi: 10.1107/S160053681002492X (PMC3007394; doi:10.1107/S160053681002492X)
Supplement: Supplementary file 2 [file e-66-o1914-Isup2.hkl]

# 
# h,k,l, Fc-squared, Fo-squared, sigma(Fo-squared) and status flag 
# 
data_I
_shelx_title ' 100521am in P-1' 
_shelx_refln_list_code          4 
_shelx_F_calc_maximum      498.08 
_exptl_crystal_F_000       864.00 
_reflns_d_resolution_high  0.7828 
 
loop_ 
 _symmetry_equiv_pos_as_xyz 
 'x, y, z' 
 '-x, -y, -z' 
 
_cell_length_a     9.8407 
_cell_length_b    13.4270 
_cell_length_c    15.2996 
_cell_angle_alpha  91.105 
_cell_angle_beta  108.603 
_cell_angle_gamma  91.172 
 
_shelx_F_squared_multiplier     1.000 
 
loop_ 
 _refln_index_h 
 _refln_index_k 
 _refln_index_l 
 _refln_F_squared_calc 
 _refln_F_squared_meas 
 _refln_F_squared_sigma 
 _refln_observed_status 
   1   0   0       66.56       72.64      1.97 o 
   2   0   0      981.65     1115.84     14.48 o 
   3   0   0      184.93      173.44      5.01 o 
   4   0   0       25.97       33.07      3.09 o 
   5   0   0       90.77      109.61      9.12 o 
   6   0   0      125.99      123.77      9.52 o 
   7   0   0     1206.70     1291.53     38.13 o 
   8   0   0        1.23        0.00      3.19 o 
   9   0   0       18.88       14.02      5.24 o 
  10   0   0       25.11       24.42      7.45 o 
  11   0   0        5.31        2.22      6.01 o 
 -11   1   0        1.43        0.22      5.78 o 
 -10   1   0        1.01        0.00      3.67 o 
  -9   1   0      128.13      123.04      8.12 o 
  -8   1   0        4.31        8.91      4.19 o 
  -7   1   0      311.08      310.22      9.45 o 
  -6   1   0      397.32      430.08     10.13 o 
  -5   1   0        1.88        4.82      2.10 o 
  -4   1   0     3354.32     3794.75     38.75 o 
  -3   1   0        9.87        8.70      1.67 o 
  -2   1   0    36492.88    37654.13    586.23 o 
  -1   1   0        0.52        1.67      0.57 o 
   1   1   0      298.84      290.78      9.01 o 
   2   1   0        1.18        0.31      0.86 o 
   3   1   0      232.32      257.12      8.03 o 
   4   1   0     1117.18     1132.87     16.36 o 
   5   1   0     2815.55     3339.27     35.77 o 
   6   1   0      279.83      282.14      7.85 o 
   7   1   0      124.12      128.87      5.89 o 
   8   1   0      643.25      589.83     15.54 o 
   9   1   0       26.33       19.88      5.68 o 
  10   1   0        2.46        7.41     11.23 o 
  11   1   0       28.23       39.59      8.90 o 
 -11   2   0       28.24       34.98      6.46 o 
 -10   2   0        8.32       16.68      8.23 o 
  -9   2   0       14.85       21.31      5.02 o 
  -8   2   0      681.44      656.89     16.81 o 
  -7   2   0       42.52       44.99      4.88 o 
  -6   2   0        5.76        0.15      2.15 o 
  -5   2   0      474.94      491.01     10.09 o 
  -4   2   0      576.51      650.49     12.81 o 
  -3   2   0      213.67      194.25      6.90 o 
  -2   2   0       42.63       39.31      2.32 o 
  -1   2   0       82.20       80.91      2.49 o 
   0   2   0       25.14        0.00      8.45 o 
   1   2   0      287.57      282.95      5.35 o 
   2   2   0       88.29       87.59      3.46 o 
   3   2   0      702.73      705.09      9.77 o 
   4   2   0      927.29     1128.47     14.89 o 
   5   2   0      441.95      464.06      9.26 o 
   6   2   0      657.88      623.00     11.89 o 
   7   2   0       39.85       41.44      4.10 o 
   8   2   0      262.35      241.25     11.07 o 
   9   2   0        6.31        1.45      4.34 o 
  10   2   0        9.09        1.48     10.01 o 
  11   2   0       24.10       32.95      9.34 o 
 -11   3   0       10.33       10.05      5.29 o 
 -10   3   0       23.31       18.02     10.45 o 
  -9   3   0       14.07       15.16      7.90 o 
  -8   3   0      675.63      640.44     17.24 o 
  -7   3   0       10.40       13.28      4.56 o 
  -6   3   0        0.19        0.00      2.14 o 
  -5   3   0     1409.34     1577.86     23.49 o 
  -4   3   0      423.35      423.27      9.23 o 
  -3   3   0      105.80       98.15      4.03 o 
  -2   3   0       26.07       28.10      3.34 o 
  -1   3   0      716.90      733.83     10.53 o 
   0   3   0        3.94        1.84      0.96 o 
   1   3   0       40.48       38.67      6.78 o 
   2   3   0    27637.01    28875.45    325.54 o 
   3   3   0       52.11       57.46      2.72 o 
   4   3   0     7863.88     8218.21     76.50 o 
   5   3   0        3.71        2.66      2.25 o 
   6   3   0        0.01        0.00      1.80 o 
   7   3   0       50.47       58.41      5.79 o 
   8   3   0        1.52        9.29      4.16 o 
   9   3   0       37.56       47.61      7.20 o 
  10   3   0       12.75       13.61     10.90 o 
  11   3   0        9.20        6.87      5.91 o 
 -11   4   0        0.56        2.27      4.53 o 
 -10   4   0        7.63       10.15      4.43 o 
  -9   4   0       13.96       15.52      4.68 o 
  -8   4   0       55.27       57.36      6.09 o 
  -7   4   0      628.89      599.87     17.13 o 
  -6   4   0       10.59       10.85      3.23 o 
  -5   4   0      246.70      258.34     12.68 o 
  -4   4   0       98.24      109.59     12.12 o 
  -3   4   0      404.05      398.38     11.46 o 
  -2   4   0      486.14      487.24      9.09 o 
  -1   4   0      183.82      177.68      6.67 o 
   0   4   0   158295.53   131866.23   5644.94 o 
   1   4   0        0.11        0.00      4.34 o 
   2   4   0       75.26       87.84      8.01 o 
   3   4   0        3.41        6.01      1.92 o 
   4   4   0        7.72       13.30      2.63 o 
   5   4   0        0.16        1.50      1.72 o 
   6   4   0       68.70       77.97      6.03 o 
   7   4   0      299.78      314.66     23.80 o 
   8   4   0       45.42       62.82      7.25 o 
   9   4   0        8.09        7.36      5.23 o 
  10   4   0        0.01        2.90      4.80 o 
  11   4   0        4.01        6.03      8.34 o 
 -11   5   0        1.03       10.34      4.98 o 
 -10   5   0       25.31       32.87      6.45 o 
  -9   5   0       44.75       38.73      5.66 o 
  -8   5   0       27.02       28.43      5.45 o 
  -7   5   0       93.18       93.18      8.34 o 
  -6   5   0      388.52      344.07     36.37 o 
  -5   5   0       71.93       75.48      4.93 o 
  -4   5   0     1418.64     1351.07     20.84 o 
  -3   5   0      184.66      184.18      5.92 o 
  -2   5   0       81.60       57.74      3.46 o 
  -1   5   0        4.11        7.50      2.00 o 
   0   5   0      146.77      136.43      4.53 o 
   1   5   0        0.08        0.00      1.22 o 
   2   5   0       95.15      101.14      4.61 o 
   3   5   0        0.45        0.07      1.63 o 
   4   5   0      183.60      180.07      7.10 o 
   5   5   0      588.50      569.69     13.61 o 
   6   5   0      408.70      442.60     12.66 o 
   7   5   0       91.20       96.01      7.31 o 
   8   5   0       64.11       74.67      7.87 o 
   9   5   0       55.29       47.78      7.54 o 
  10   5   0        3.08        0.00      4.96 o 
  11   5   0        6.11       29.88      7.59 o 
 -11   6   0       11.37       10.77      7.90 o 
 -10   6   0        1.07        9.82      4.55 o 
  -9   6   0       20.14       23.15      7.79 o 
  -8   6   0      231.94      218.75      9.41 o 
  -7   6   0        0.02        5.14      5.45 o 
  -6   6   0      532.38      524.71     30.59 o 
  -5   6   0      119.36      123.95      6.33 o 
  -4   6   0      287.21      272.76      8.24 o 
  -3   6   0        2.98        7.56      2.29 o 
  -2   6   0        0.94        0.00      1.78 o 
  -1   6   0      173.14      176.50      5.51 o 
   0   6   0        3.43        3.92      1.60 o 
   1   6   0      170.45      163.54      8.43 o 
   2   6   0        0.02        0.77      1.67 o 
   3   6   0      295.13      294.19     11.57 o 
   4   6   0      198.91      187.72     13.46 o 
   5   6   0       73.82       79.86      6.06 o 
   6   6   0      162.84      144.45     14.46 o 
   7   6   0        0.66        2.26      3.36 o 
   8   6   0       34.39       42.91      6.67 o 
   9   6   0        6.90        9.05      6.45 o 
  10   6   0        0.14        0.00      5.00 o 
  11   6   0        1.19        2.67      6.71 o 
 -11   7   0        0.49       13.42      5.67 o 
 -10   7   0       54.05       69.91     29.14 o 
  -9   7   0        5.65        7.12      3.97 o 
  -8   7   0       63.77       64.51      6.61 o 
  -7   7   0        0.72        0.00      2.88 o 
  -6   7   0        3.45        7.76      3.23 o 
  -5   7   0      158.19      142.12      6.90 o 
  -4   7   0        0.58        1.33      3.23 o 
  -3   7   0      116.01      117.97      8.23 o 
  -2   7   0       16.76       16.64      2.83 o 
  -1   7   0      177.83      183.67     16.91 o 
   0   7   0       17.13       17.50      2.40 o 
   1   7   0        3.52        2.88      1.50 o 
   2   7   0      424.44      385.19     10.35 o 
   3   7   0        0.01        0.00      1.97 o 
   4   7   0      347.79      291.06      9.72 o 
   5   7   0       13.68       18.24      8.56 o 
   6   7   0       14.19       14.60      7.01 o 
   7   7   0       31.03       38.76      6.12 o 
   8   7   0        6.47        8.89      4.82 o 
   9   7   0       11.71       13.07      9.23 o 
  10   7   0        0.16        0.00      7.01 o 
 -10   8   0        0.01        0.00      6.78 o 
  -9   8   0        2.35        2.07      3.78 o 
  -8   8   0       94.42       94.44     16.24 o 
  -7   8   0       43.85       47.44      5.93 o 
  -6   8   0       49.02       50.63      5.66 o 
  -5   8   0      169.72      151.53      7.63 o 
  -4   8   0       63.09       67.37      5.32 o 
  -3   8   0       60.95       49.45      4.51 o 
  -2   8   0      847.34      817.88     31.59 o 
  -1   8   0       53.53       55.30     11.01 o 
   0   8   0     1548.22     1561.94     36.04 o 
   1   8   0        8.19        9.20      2.16 o 
   2   8   0      247.02      240.35      8.47 o 
   3   8   0        9.28       12.63      3.26 o 
   4   8   0        0.62       19.57      8.68 o 
   5   8   0        9.60       20.30      4.43 o 
   6   8   0        5.69        5.22      5.67 o 
   7   8   0        1.30        0.00      3.68 o 
   8   8   0       88.40       95.85      9.96 o 
   9   8   0       11.07        0.80      4.98 o 
  10   8   0        3.61        4.89      5.99 o 
 -10   9   0       29.00       48.12     18.91 o 
  -9   9   0        3.27        6.03      4.38 o 
  -8   9   0       28.84       29.00      5.75 o 
  -7   9   0        3.68        5.06      4.21 o 
  -6   9   0        0.05        2.95      3.80 o 
  -5   9   0       15.55       18.90      4.24 o 
  -4   9   0      918.86      888.14     20.58 o 
  -3   9   0       61.09       63.43      5.78 o 
  -2   9   0      754.52      726.86     14.93 o 
  -1   9   0        6.88       10.19      2.96 o 
   0   9   0       24.81       24.77      6.45 o 
   1   9   0       19.10       23.14      3.85 o 
   2   9   0       79.44       79.29     13.01 o 
   3   9   0        1.59        4.82      7.56 o 
   4   9   0        4.92        5.64      3.32 o 
   5   9   0       39.58       30.84      5.61 o 
   6   9   0        8.35       17.81      4.79 o 
   7   9   0       11.99       12.74      4.93 o 
   8   9   0        6.21        5.75      4.69 o 
   9   9   0       26.33       27.00      6.77 o 
  -9  10   0        3.94        1.27      5.23 o 
  -8  10   0        0.01        3.56      4.77 o 
  -7  10   0        1.06        0.00      4.03 o 
  -6  10   0      394.52      380.30     16.68 o 
  -5  10   0       34.06       45.12      6.01 o 
  -4  10   0       63.60       67.91      8.68 o 
  -3  10   0        5.84        5.06      5.12 o 
  -2  10   0        9.38       11.06      5.89 o 
  -1  10   0      164.23      159.54      6.91 o 
   0  10   0       19.83       16.38      3.25 o 
   1  10   0        1.63        0.00      2.49 o 
   2  10   0       13.64        9.94      3.64 o 
   3  10   0       68.48       62.36      6.30 o 
   4  10   0        0.10        0.99      3.45 o 
   5  10   0        6.34       13.71      4.61 o 
   6  10   0        7.08        5.59      4.51 o 
   7  10   0        6.40       11.48      5.28 o 
   8  10   0        6.96       10.52      6.54 o 
   9  10   0        4.44        0.00      5.46 o 
  -9  11   0        0.10        5.66      6.15 o 
  -8  11   0        0.64        5.43      5.21 o 
  -7  11   0        7.74        9.05      4.97 o 
  -6  11   0        5.28        7.93      4.86 o 
  -5  11   0        8.78       14.01      8.23 o 
  -4  11   0        6.60        7.57      3.91 o 
  -3  11   0      104.96      108.05     13.01 o 
  -2  11   0        1.41        1.66      3.09 o 
  -1  11   0      114.96      116.19      6.62 o 
   0  11   0        0.03        0.00      3.11 o 
   1  11   0        7.89        6.45      4.00 o 
   2  11   0      110.77      111.01      7.93 o 
   3  11   0       15.11       13.98      5.89 o 
   4  11   0       11.33       12.38      4.45 o 
   5  11   0       11.19       13.68      5.34 o 
   6  11   0        0.50        5.49      6.45 o 
   7  11   0       39.20       36.40      7.10 o 
   8  11   0        6.45        4.00      5.08 o 
  -8  12   0       10.28       10.56      6.30 o 
  -7  12   0        1.75        4.67     11.57 o 
  -6  12   0        7.41        2.93     10.12 o 
  -5  12   0       61.81       72.00      7.52 o 
  -4  12   0       13.82       13.28      4.78 o 
  -3  12   0        5.94        9.47      5.12 o 
  -2  12   0        3.95        0.00      3.47 o 
  -1  12   0        6.70        4.45      4.00 o 
   0  12   0        1.16       10.01      4.00 o 
   1  12   0        1.73        1.11      4.00 o 
   2  12   0       32.67       41.17      6.21 o 
   3  12   0        2.41        4.10      4.13 o 
   4  12   0        2.16        3.69      7.12 o 
   5  12   0       29.90       28.80     15.01 o 
   6  12   0       12.13        7.75      5.31 o 
   7  12   0        8.12       25.72     10.35 o 
   8  12   0       18.45       21.05      6.69 o 
  -8  13   0        4.54        3.48      6.17 o 
  -7  13   0        3.37        5.71      5.57 o 
  -6  13   0       45.82       72.58     17.68 o 
  -5  13   0        0.97        3.74      4.69 o 
  -4  13   0       66.98       74.00     13.90 o 
  -3  13   0       12.84        4.64      4.33 o 
  -2  13   0       24.65       25.80      5.78 o 
  -1  13   0        8.80       11.57      4.89 o 
   0  13   0        0.31        0.00      3.78 o 
   1  13   0       51.51       54.50      7.79 o 
   2  13   0        5.59        5.34      4.89 o 
   3  13   0        0.12        0.00      9.23 o 
   4  13   0        0.52        2.97      6.67 o 
   5  13   0       21.73       16.39      5.45 o 
   6  13   0       17.46       43.57      9.90 o 
   7  13   0        0.31       15.31      5.81 o 
  -7  14   0        2.59        1.18      6.08 o 
  -6  14   0       80.94       79.33     21.47 o 
  -5  14   0        5.71        4.93      5.33 o 
  -4  14   0        3.10        0.00      4.23 o 
  -3  14   0        9.79       14.46      6.23 o 
  -2  14   0        5.63       12.46      4.89 o 
  -1  14   0       32.78       37.15      6.67 o 
   0  14   0       11.33        9.79      5.34 o 
   1  14   0        6.66        9.79      5.34 o 
   2  14   0        0.62        0.00      4.23 o 
   3  14   0       18.69       30.25      7.12 o 
   4  14   0        1.06        8.69      6.34 o 
   5  14   0        0.53        1.14      6.30 o 
   6  14   0        0.73        4.97      5.54 o 
  -6  15   0        0.22       10.51      7.05 o 
  -5  15   0        0.27        0.00      5.33 o 
  -4  15   0        1.15        0.00      6.01 o 
  -3  15   0       20.16       22.24      7.12 o 
  -2  15   0        7.81       13.35      5.34 o 
  -1  15   0       22.96       17.57      6.01 o 
   0  15   0        3.70        6.45      5.12 o 
   1  15   0        2.33        5.34      5.34 o 
   2  15   0       11.02       11.79      6.45 o 
   3  15   0        9.23       28.25      7.79 o 
   4  15   0        0.66       12.23      6.45 o 
   5  15   0        0.87        0.00      5.83 o 
  -4  16   0        1.39        7.34      7.12 o 
  -3  16   0        3.78       10.23      6.67 o 
  -2  16   0       29.07       20.91      7.12 o 
  -1  16   0        0.21        0.00      5.12 o 
   0  16   0        5.12       16.68      6.67 o 
   1  16   0        1.06        1.33      6.01 o 
   2  16   0        1.28       13.79      7.12 o 
   3  16   0        0.00        4.89      6.90 o 
  -1  17   0        1.19        0.00      6.45 o 
   0  17   0        0.74        0.00      7.56 o 
   1  17   0       22.58       21.58      8.68 o 
  -1 -17   1        3.65        5.34      7.34 o 
   0 -17   1       31.66       29.36      9.34 o 
   1 -17   1        4.03        8.90      7.79 o 
  -4 -16   1        0.22       11.57      8.01 o 
  -3 -16   1        0.41        1.56      7.34 o 
  -2 -16   1        0.20       13.57      6.90 o 
  -1 -16   1       13.51       24.47      7.12 o 
   0 -16   1        0.11        6.01      5.56 o 
   1 -16   1       15.09       25.80      6.90 o 
   2 -16   1        6.73       12.46      6.67 o 
   3 -16   1       18.96       18.24      7.12 o 
   4 -16   1        4.96        0.00      7.56 o 
  -5 -15   1        8.32       11.88     14.46 o 
  -4 -15   1        0.28        7.85      5.76 o 
  -3 -15   1        0.55       11.34      6.01 o 
  -2 -15   1        0.25        5.78      5.56 o 
  -1 -15   1       34.59       30.92      6.90 o 
   0 -15   1        0.23        5.34      5.34 o 
   1 -15   1        0.68        0.00      4.00 o 
   2 -15   1        6.82       14.01      5.12 o 
   3 -15   1        1.07        0.67      5.12 o 
   4 -15   1       42.79       34.48      8.23 o 
   5 -15   1        8.63       17.96      6.67 o 
  -6 -14   1        6.85        4.81      5.66 o 
  -5 -14   1       38.52       28.51      8.79 o 
  -4 -14   1        2.32        9.15      7.23 o 
  -3 -14   1       55.77       69.28      8.28 o 
  -2 -14   1        6.27        2.89      5.12 o 
  -1 -14   1        2.33        1.11      4.89 o 
   0 -14   1        0.19        6.45      4.67 o 
   1 -14   1       12.91        5.34      5.12 o 
   2 -14   1       19.40       14.90      5.56 o 
   3 -14   1        3.68        0.00      4.45 o 
   4 -14   1        2.80        0.00      4.92 o 
   5 -14   1        1.61       12.93      8.23 o 
   6 -14   1        1.30        0.00      5.67 o 
  -7 -13   1       31.95       57.02      9.79 o 
  -6 -13   1        1.47        8.18      6.56 o 
  -5 -13   1        1.25        6.60      8.90 o 
  -4 -13   1       36.17       56.49     13.12 o 
  -3 -13   1        1.36        0.00      3.56 o 
  -2 -13   1       28.75       32.41      8.01 o 
  -1 -13   1        3.58        0.00      3.78 o 
   0 -13   1       45.50       40.71      6.90 o 
   1 -13   1        2.31        1.33      4.00 o 
   2 -13   1       23.65       29.81      6.45 o 
   3 -13   1        0.96        0.49      3.83 o 
   4 -13   1        3.04        0.13      8.79 o 
   5 -13   1       24.25       29.65      9.12 o 
   6 -13   1        0.00        0.47      5.33 o 
   7 -13   1        1.43        8.50      6.56 o 
  -8 -12   1       13.86       11.62      6.60 o 
  -7 -12   1        8.64        8.69      5.33 o 
  -6 -12   1        1.14        0.00      5.23 o 
  -5 -12   1        1.76        2.19      6.12 o 
  -4 -12   1        6.67        7.79      6.67 o 
  -3 -12   1        5.44        3.72      3.93 o 
  -2 -12   1       42.17       43.94      6.08 o 
  -1 -12   1      104.89      115.22      9.34 o 
   0 -12   1        0.13        3.78      3.78 o 
   1 -12   1      132.22      151.93      9.12 o 
   2 -12   1        1.16        2.76      3.14 o 
   3 -12   1       64.64       69.20      6.74 o 
   4 -12   1       26.20       32.56      5.78 o 
   5 -12   1        6.30        4.14      4.51 o 
   6 -12   1      188.25      177.25     15.90 o 
   7 -12   1        9.17       11.90      5.95 o 
   8 -12   1        6.39        7.33      6.09 o 
  -9 -11   1        0.07        4.29      6.30 o 
  -8 -11   1      232.87      236.48     13.08 o 
  -7 -11   1       18.38       16.04      5.79 o 
  -6 -11   1       29.52       34.03      6.82 o 
  -5 -11   1       14.08       16.34      7.12 o 
  -4 -11   1        2.30        0.00      3.96 o 
  -3 -11   1        2.76        3.38      3.53 o 
  -2 -11   1       10.89        7.92      6.90 o 
  -1 -11   1      378.36      370.17     12.14 o 
   0 -11   1        5.33        0.00      3.11 o 
   1 -11   1       24.00       24.55      4.24 o 
   2 -11   1       33.85       39.36      4.88 o 
   3 -11   1        0.70        1.58      2.96 o 
   4 -11   1      148.45      145.68      8.61 o 
   5 -11   1       31.98       38.02      6.03 o 
   6 -11   1      252.43      258.48     21.13 o 
   7 -11   1        5.60        6.99     10.01 o 
   8 -11   1       10.78        8.84      5.53 o 
   9 -11   1        0.13       18.02      8.45 o 
  -9 -10   1        2.59        7.35     19.35 o 
  -8 -10   1       17.77       25.01      6.47 o 
  -7 -10   1       98.14      105.95      9.51 o 
  -6 -10   1        0.23        2.19      5.56 o 
  -5 -10   1      212.89      205.11      9.91 o 
  -4 -10   1       31.26       38.29      5.59 o 
  -3 -10   1      138.03      140.40      7.95 o 
  -2 -10   1       44.51       41.40      4.99 o 
  -1 -10   1        5.44        1.78      3.67 o 
   0 -10   1        0.96        0.66      2.42 o 
   1 -10   1       45.46       41.44      8.23 o 
   2 -10   1      293.42      267.50      9.14 o 
   3 -10   1       19.66       19.90      3.97 o 
   4 -10   1       82.67       82.45      6.61 o 
   5 -10   1        8.35       11.94      7.79 o 
   6 -10   1        5.80       10.17      4.61 o 
   7 -10   1       10.49       13.54     10.79 o 
   8 -10   1        4.17       10.30      6.78 o 
   9 -10   1        0.13        4.01      5.89 o 
 -10  -9   1        0.04        3.67      6.78 o 
  -9  -9   1       19.54       45.16      8.90 o 
  -8  -9   1       24.07       32.56      6.94 o 
  -7  -9   1      169.83      166.79     15.13 o 
  -6  -9   1       16.19       23.14      6.12 o 
  -5  -9   1        5.64        4.39      3.30 o 
  -4  -9   1        9.27        9.57      5.45 o 
  -3  -9   1       10.95       12.84      6.34 o 
  -2  -9   1       43.35       48.97      7.34 o 
  -1  -9   1        8.72        5.29      2.23 o 
   0  -9   1      277.49      251.41      7.27 o 
   1  -9   1       52.45       48.16      7.34 o 
   2  -9   1       39.36       46.23      4.55 o 
   3  -9   1        0.72        2.31      2.59 o 
   4  -9   1      107.36      106.70      6.98 o 
   5  -9   1      292.35      285.22     11.57 o 
   6  -9   1       11.28        9.91      4.24 o 
   7  -9   1       62.68       59.94     12.23 o 
   8  -9   1        1.93        4.07      4.03 o 
   9  -9   1        0.24        0.57      4.27 o 
  10  -9   1       64.42       62.40     11.01 o 
 -10  -8   1        2.11        2.20      5.62 o 
  -9  -8   1        8.45       10.90      6.23 o 
  -8  -8   1       73.16       97.72      9.09 o 
  -7  -8   1       10.28       11.93      4.61 o 
  -6  -8   1        0.12        0.00      5.23 o 
  -5  -8   1       14.25       10.89      9.45 o 
  -4  -8   1       10.70       10.36      3.20 o 
  -3  -8   1       85.59      103.85      6.57 o 
  -2  -8   1      618.35      617.31     14.01 o 
  -1  -8   1       40.15       36.25      3.08 o 
   0  -8   1        0.74        1.04      2.45 o 
   1  -8   1        1.96        2.92      2.14 o 
   2  -8   1      186.97      179.80      6.90 o 
   3  -8   1      326.23      305.76     10.90 o 
   4  -8   1       14.78       20.82      3.80 o 
   5  -8   1       27.66       32.29      7.01 o 
   6  -8   1      380.70      346.96     20.69 o 
   7  -8   1       85.89       84.94      9.45 o 
   8  -8   1       15.64       22.25      4.64 o 
   9  -8   1        0.02        9.11      4.20 o 
  10  -8   1        0.35        2.85      4.81 o 
 -10  -7   1        2.65        2.06      5.19 o 
  -9  -7   1        1.25       12.23      5.78 o 
  -8  -7   1      260.19      266.48     12.03 o 
  -7  -7   1       50.95       56.87     16.68 o 
  -6  -7   1        0.46        3.08      3.20 o 
  -5  -7   1        0.64        3.05      4.45 o 
  -4  -7   1        0.40        0.03      2.34 o 
  -3  -7   1       90.08       95.35      5.59 o 
  -2  -7   1       33.20       38.97      5.12 o 
  -1  -7   1      456.97      433.90      8.12 o 
   0  -7   1        0.60        3.48      3.28 o 
   1  -7   1      126.96      119.85      4.94 o 
   2  -7   1      325.41      325.92      8.55 o 
   3  -7   1       19.78       19.02      3.09 o 
   4  -7   1       52.11       44.25      4.38 o 
   5  -7   1       29.00       22.65      4.01 o 
   6  -7   1      106.43      109.78      7.23 o 
   7  -7   1       32.32       31.55      4.98 o 
   8  -7   1       74.14       81.14      7.13 o 
   9  -7   1        2.64        5.05      4.89 o 
  10  -7   1       19.98       23.85      6.12 o 
 -11  -6   1        1.72        9.78      6.27 o 
 -10  -6   1        0.43        4.62      5.16 o 
  -9  -6   1        0.10        0.00      5.12 o 
  -8  -6   1        0.51        2.98      4.02 o 
  -7  -6   1      115.77      130.48      8.49 o 
  -6  -6   1       29.72       26.50      6.23 o 
  -5  -6   1      717.39      743.11     16.28 o 
  -4  -6   1      393.53      379.17     10.44 o 
  -3  -6   1       32.13       32.44      3.69 o 
  -2  -6   1       10.34       10.29      2.34 o 
  -1  -6   1        4.39        2.25      2.67 o 
   0  -6   1       10.12        9.34      1.82 o 
   1  -6   1       32.87       39.46      3.13 o 
   2  -6   1     1685.95     1661.43     38.82 o 
   3  -6   1       42.83       48.39     14.24 o 
   4  -6   1      191.16      162.03      6.46 o 
   5  -6   1       95.75      105.24      5.86 o 
   6  -6   1       29.13       25.05      5.23 o 
   7  -6   1       32.24       39.70      5.15 o 
   8  -6   1       52.76       49.49      6.15 o 
   9  -6   1       49.15       43.16      6.29 o 
  10  -6   1        5.23       16.91      5.06 o 
  11  -6   1        0.23        0.18      5.23 o 
 -11  -5   1        0.02        5.26      5.46 o 
 -10  -5   1        0.03        4.75      5.06 o 
  -9  -5   1        2.44        0.00      4.89 o 
  -8  -5   1        0.11        0.00      3.80 o 
  -7  -5   1      153.91      149.14      8.25 o 
  -6  -5   1       36.17       43.43      4.91 o 
  -5  -5   1       51.89       60.56      5.13 o 
  -4  -5   1       25.71       28.64      3.56 o 
  -3  -5   1      202.69      217.43     17.80 o 
  -2  -5   1       17.99       17.09      2.56 o 
  -1  -5   1      266.81      255.56      5.23 o 
   0  -5   1     4066.72     3894.31     38.29 o 
   1  -5   1       10.81       10.73      3.11 o 
   2  -5   1       11.89       14.59      2.89 o 
   3  -5   1        4.16        2.22      1.59 o 
   4  -5   1      411.92      389.91      9.67 o 
   5  -5   1     1199.64     1153.92     20.06 o 
   6  -5   1      143.34      144.36      7.01 o 
   7  -5   1      153.55      127.11     16.79 o 
   8  -5   1       10.36       12.42      4.03 o 
   9  -5   1       14.83        6.71      3.87 o 
  10  -5   1       38.11       54.87     18.02 o 
  11  -5   1        1.15        0.00      4.80 o 
 -11  -4   1        5.63        0.66      5.43 o 
 -10  -4   1        5.10        8.90      5.31 o 
  -9  -4   1        1.73       10.01      5.78 o 
  -8  -4   1      185.93      186.73      9.39 o 
  -7  -4   1        6.44        8.87      3.43 o 
  -6  -4   1      677.75      683.94     15.53 o 
  -5  -4   1      281.52      265.13      6.59 o 
  -4  -4   1     1630.62     1718.50     25.69 o 
  -3  -4   1      202.25      198.09      6.28 o 
  -2  -4   1      743.43      755.34     12.65 o 
  -1  -4   1       80.93       83.24      3.24 o 
   0  -4   1        9.96        9.74      1.51 o 
   1  -4   1     1000.08     1066.09     14.93 o 
   2  -4   1        3.94        6.03      1.68 o 
   3  -4   1      561.58      511.79     24.69 o 
   4  -4   1        0.22        2.60      1.79 o 
   5  -4   1       76.21       77.83      5.06 o 
   6  -4   1      152.11      143.24      6.81 o 
   7  -4   1      403.46      343.44     10.98 o 
   8  -4   1      419.23      422.06     13.14 o 
   9  -4   1       11.07       11.14      5.45 o 
  10  -4   1        4.64        0.00      4.11 o 
  11  -4   1        1.09        1.85      4.98 o 
 -11  -3   1        2.80        3.16     14.90 o 
 -10  -3   1        7.57       10.58      5.35 o 
  -9  -3   1        6.83        4.55      4.56 o 
  -8  -3   1       54.85       65.33      6.53 o 
  -7  -3   1       26.05       31.42      4.38 o 
  -6  -3   1       11.59       11.65      2.49 o 
  -5  -3   1        5.58        4.74      1.78 o 
  -4  -3   1       25.78       31.30      2.64 o 
  -3  -3   1      174.66      170.83      5.56 o 
  -2  -3   1       18.78       19.71      2.21 o 
  -1  -3   1      296.46      259.27      5.51 o 
   0  -3   1      223.56      209.32      3.96 o 
   1  -3   1      585.98      569.10     21.13 o 
   2  -3   1      286.26      279.76      6.33 o 
   3  -3   1      155.64      147.54      4.95 o 
   4  -3   1     5867.84     6287.25     70.64 o 
   5  -3   1       22.24       23.41      3.34 o 
   6  -3   1      171.16      169.72     14.90 o 
   7  -3   1      149.81      145.25     15.13 o 
   8  -3   1       67.12       98.10     14.01 o 
   9  -3   1       28.76       19.95      4.69 o 
  10  -3   1        4.01        5.27      4.57 o 
  11  -3   1        6.89       13.70      8.12 o 
 -11  -2   1        0.59        2.54      5.02 o 
 -10  -2   1       10.14       21.93      6.13 o 
  -9  -2   1       34.33       29.44      6.12 o 
  -8  -2   1       60.01       54.85     10.45 o 
  -7  -2   1       70.00       85.37      6.41 o 
  -6  -2   1       43.08       41.15      3.75 o 
  -5  -2   1     2314.53     2674.83     29.86 o 
  -4  -2   1      745.43      792.82     11.58 o 
  -3  -2   1     1888.94     2028.62     21.50 o 
  -2  -2   1     5082.85     5544.89     61.31 o 
  -1  -2   1        0.28        0.87      0.81 o 
   0  -2   1       37.38       32.02      1.47 o 
   1  -2   1      165.91      148.69      3.57 o 
   2  -2   1      276.86      303.80      6.90 o 
   3  -2   1       29.05       29.58      2.83 o 
   4  -2   1       10.55       15.33      2.67 o 
   5  -2   1      704.44      716.43     14.72 o 
   6  -2   1       17.90       12.44      3.46 o 
   7  -2   1       16.72       14.71      4.17 o 
   8  -2   1       35.26       35.06      5.77 o 
   9  -2   1      122.55       84.64      9.34 o 
  10  -2   1        2.33        0.00      3.89 o 
  11  -2   1        0.04        4.45      7.56 o 
 -12  -1   1        4.43       12.68      7.34 o 
 -11  -1   1       12.67        9.81     12.23 o 
 -10  -1   1       24.25       36.78      6.72 o 
  -9  -1   1      150.44      148.57      9.41 o 
  -8  -1   1      614.89      595.04     12.42 o 
  -7  -1   1       27.88       34.45      4.04 o 
  -6  -1   1        1.13        0.00      2.67 o 
  -5  -1   1       98.65       97.94      5.10 o 
  -4  -1   1      102.21      158.62      5.34 o 
  -3  -1   1      913.85      945.75     13.52 o 
  -2  -1   1     1226.02     1442.07     22.24 o 
  -1  -1   1       57.61       59.66      2.00 o 
   0  -1   1      147.22      158.82      4.45 o 
   1  -1   1       28.20       27.61      2.00 o 
   2  -1   1       75.78       78.23      3.25 o 
   3  -1   1      999.23      990.37     13.22 o 
   4  -1   1       22.49       20.36      2.69 o 
   5  -1   1      842.09      789.82     15.72 o 
   6  -1   1       61.38       70.17      5.15 o 
   7  -1   1       21.19       18.33      5.78 o 
   8  -1   1       82.10       72.85     11.57 o 
   9  -1   1       97.54       99.55     15.13 o 
  10  -1   1       52.88       49.90      6.99 o 
  11  -1   1        0.48        0.00      6.01 o 
 -12   0   1       24.23       22.47      8.01 o 
 -11   0   1       41.67       29.58      8.23 o 
 -10   0   1       53.46       49.66      7.70 o 
  -9   0   1       46.09       42.10      5.41 o 
  -8   0   1      361.84      322.22     11.98 o 
  -7   0   1       22.90       26.36      4.15 o 
  -6   0   1     2127.53     2333.90     32.80 o 
  -5   0   1      850.00      946.52     16.32 o 
  -4   0   1     5272.32     5320.59     59.75 o 
  -3   0   1        7.05        7.78      1.65 o 
  -2   0   1       57.60       62.85      2.46 o 
  -1   0   1      230.10      231.34      6.67 o 
   1   0   1     2047.98     2035.87     22.81 o 
   2   0   1     3011.08     3244.37     31.21 o 
   3   0   1      325.41      366.37     11.06 o 
   4   0   1      208.70      228.03      6.24 o 
   5   0   1      228.98      222.87      8.18 o 
   6   0   1     1152.56     1206.99     16.52 o 
   7   0   1      452.58      443.83     11.40 o 
   8   0   1     1840.49     1810.56     46.90 o 
   9   0   1       52.00       55.68      6.78 o 
  10   0   1        6.23        7.34      5.56 o 
  11   0   1        5.29       11.79      6.90 o 
 -11   1   1        6.44       10.68      6.67 o 
 -10   1   1       37.01       39.44      6.17 o 
  -9   1   1       11.45        8.57      3.89 o 
  -8   1   1      221.28      198.16      8.70 o 
  -7   1   1        2.13        1.56      4.61 o 
  -6   1   1      165.04      150.89      6.83 o 
  -5   1   1       33.87       40.87      3.80 o 
  -4   1   1       73.41       76.36      4.78 o 
  -3   1   1     2676.47     2667.90     31.69 o 
  -2   1   1        9.87        4.89      2.89 o 
  -1   1   1     2513.48     2671.06     43.04 o 
   0   1   1        2.46        3.78      0.67 o 
   1   1   1      238.11      246.82      3.42 o 
   2   1   1      566.75      612.46      7.45 o 
   3   1   1      132.98      121.44      3.72 o 
   4   1   1     4428.03     4944.17     43.40 o 
   5   1   1        1.65        2.24      1.74 o 
   6   1   1      142.59      127.78      5.30 o 
   7   1   1      182.84      181.23      7.71 o 
   8   1   1       22.84       32.70      4.92 o 
   9   1   1      134.63      141.92     10.56 o 
  10   1   1        6.47        8.23      5.56 o 
  11   1   1        3.48        0.00      5.56 o 
 -12   2   1        1.62        0.00      7.12 o 
 -11   2   1        0.73        0.00      4.17 o 
 -10   2   1       30.59       37.15     10.45 o 
  -9   2   1       70.88       68.57      9.19 o 
  -8   2   1       95.06      110.56      7.29 o 
  -7   2   1      874.69      897.11     16.35 o 
  -6   2   1      551.65      545.81     21.48 o 
  -5   2   1     2004.49     1895.69     27.04 o 
  -4   2   1       66.02       81.19      8.23 o 
  -3   2   1      442.99      456.49     23.13 o 
  -2   2   1     7527.24     7980.23     86.64 o 
  -1   2   1       39.98       38.14      2.67 o 
   0   2   1        5.28        3.71      1.61 o 
   1   2   1      204.75      189.04      6.78 o 
   2   2   1      842.64      834.53     11.94 o 
   3   2   1        4.80        4.98      1.38 o 
   4   2   1      266.16      240.10      6.00 o 
   5   2   1     1086.14     1153.81     16.48 o 
   6   2   1       23.38       28.19      4.59 o 
   7   2   1        4.50        8.95      3.18 o 
   8   2   1        0.00        3.81      3.76 o 
   9   2   1       96.10       92.16      9.09 o 
  10   2   1       11.09        9.57      5.53 o 
  11   2   1        0.81        0.00      5.34 o 
 -11   3   1       23.49       33.33     13.24 o 
 -10   3   1       17.95       18.22      5.12 o 
  -9   3   1      268.81      261.89     15.90 o 
  -8   3   1     1025.48     1003.13     20.31 o 
  -7   3   1       37.87       43.60      5.03 o 
  -6   3   1        3.88        6.33      2.15 o 
  -5   3   1       22.32       22.68      2.67 o 
  -4   3   1      531.69      593.54     24.47 o 
  -3   3   1      221.48      212.87      4.56 o 
  -2   3   1      529.30      615.76      9.90 o 
  -1   3   1       74.99       83.70      2.89 o 
   0   3   1      333.12      329.66      5.87 o 
   1   3   1      385.77      365.82      5.37 o 
   2   3   1       70.81       69.18      3.30 o 
   3   3   1     1586.72     1582.58     19.89 o 
   4   3   1      201.09      180.60      5.21 o 
   5   3   1      241.59      237.57      6.64 o 
   6   3   1       22.07       20.02      2.81 o 
   7   3   1        5.59        6.51      3.18 o 
   8   3   1       45.33       51.17      6.86 o 
   9   3   1       91.88       96.39      9.35 o 
  10   3   1      125.17      119.47     10.84 o 
  11   3   1        0.50        4.45      6.23 o 
 -11   4   1       19.35       26.39      5.68 o 
 -10   4   1       16.64       19.26      4.98 o 
  -9   4   1       56.03       62.26      6.46 o 
  -8   4   1      488.12      436.52     12.82 o 
  -7   4   1       35.06       37.97     16.35 o 
  -6   4   1       19.76       20.61      3.36 o 
  -5   4   1      274.25      289.09      8.27 o 
  -4   4   1       12.45        8.18      2.14 o 
  -3   4   1       10.81       12.88      2.34 o 
  -2   4   1      561.47      582.58     10.10 o 
  -1   4   1        0.74        0.99      1.17 o 
   0   4   1        0.60        0.00      1.52 o 
   1   4   1      493.90      470.71      6.84 o 
   2   4   1     1521.86     1565.79     25.58 o 
   3   4   1      800.10      818.77     14.75 o 
   4   4   1      729.53      688.27     13.15 o 
   5   4   1       89.36       89.49      4.48 o 
   6   4   1        0.54        1.49      2.51 o 
   7   4   1       92.88      100.55      6.86 o 
   8   4   1      438.23      447.01     16.57 o 
   9   4   1       36.74       27.42      8.34 o 
  10   4   1        1.61        0.00      4.38 o 
  11   4   1        0.85        4.23      6.90 o 
 -11   5   1        0.23        3.12      4.59 o 
 -10   5   1       40.40       41.69      6.01 o 
  -9   5   1        4.01        5.89      3.78 o 
  -8   5   1      769.54      697.31     16.80 o 
  -7   5   1       36.02       32.82      4.49 o 
  -6   5   1      336.71      293.09     11.68 o 
  -5   5   1       93.65       94.57      5.15 o 
  -4   5   1        9.27        6.34      4.34 o 
  -3   5   1     1922.53     2050.03     27.16 o 
  -2   5   1       28.25       29.89      2.89 o 
  -1   5   1     2635.45     2674.64     32.21 o 
   0   5   1      319.31      316.08      6.89 o 
   1   5   1        0.20        0.00      1.00 o 
   2   5   1      698.04      746.66     13.87 o 
   3   5   1       16.64       15.26      3.34 o 
   4   5   1      336.58      345.93      9.90 o 
   5   5   1        4.08        6.96      2.89 o 
   6   5   1       44.32       58.17      5.43 o 
   7   5   1       49.20       59.99      5.89 o 
   8   5   1       18.35       13.09      5.05 o 
   9   5   1      209.43      196.64     11.88 o 
  10   5   1        1.66        2.51      5.23 o 
  11   5   1       14.23       25.26     10.79 o 
 -11   6   1       10.10       19.50     12.35 o 
 -10   6   1       20.80       22.41      6.34 o 
  -9   6   1       13.53       17.30      5.67 o 
  -8   6   1       21.26       22.07      4.67 o 
  -7   6   1      587.82      548.64     13.96 o 
  -6   6   1       56.40       55.00      4.93 o 
  -5   6   1      174.20      181.36      9.56 o 
  -4   6   1        0.68        0.00      1.79 o 
  -3   6   1       14.36       17.27      2.72 o 
  -2   6   1      339.68      326.49     11.46 o 
  -1   6   1       44.65       34.91      4.34 o 
   0   6   1        4.02        4.59      2.56 o 
   1   6   1        1.65        3.03      1.24 o 
   2   6   1      147.55      153.17      6.23 o 
   3   6   1       23.60       22.72      3.38 o 
   4   6   1      475.05      459.24     12.12 o 
   5   6   1      366.47      342.04     10.87 o 
   6   6   1       20.16       23.07      6.34 o 
   7   6   1       10.15       18.03      3.96 o 
   8   6   1        0.00        0.00      4.14 o 
   9   6   1       48.90       55.01      7.90 o 
  10   6   1        2.20        0.00      5.22 o 
 -11   7   1        8.72        0.05      4.73 o 
 -10   7   1        1.50        0.00      3.66 o 
  -9   7   1       21.06       19.64      4.72 o 
  -8   7   1      163.10      166.02      8.91 o 
  -7   7   1      209.03      183.31     18.68 o 
  -6   7   1        2.81        0.00      2.62 o 
  -5   7   1        0.05        3.79      2.46 o 
  -4   7   1       34.92       32.20      3.83 o 
  -3   7   1        4.17        3.27      2.14 o 
  -2   7   1      113.10      110.13      9.34 o 
  -1   7   1        0.61        0.01      1.74 o 
   0   7   1      352.18      313.55      7.80 o 
   1   7   1      272.68      262.39     11.09 o 
   2   7   1       17.21       15.48      3.20 o 
   3   7   1      383.90      384.64     10.99 o 
   4   7   1       24.22       24.46      4.14 o 
   5   7   1      191.14      204.96      8.81 o 
   6   7   1       10.36        7.13      3.74 o 
   7   7   1        4.38        2.23      3.58 o 
   8   7   1        0.40        1.43      4.33 o 
   9   7   1       19.35       21.88     11.57 o 
  10   7   1       12.02       16.52      6.31 o 
 -10   8   1        1.01       10.60      4.94 o 
  -9   8   1       16.60       13.18      4.89 o 
  -8   8   1      213.72      226.49     10.42 o 
  -7   8   1        0.07        0.00      5.12 o 
  -6   8   1      605.78      572.52     14.57 o 
  -5   8   1       31.76       28.14      8.45 o 
  -4   8   1      465.95      446.41     11.61 o 
  -3   8   1       11.72       13.03      3.56 o 
  -2   8   1      220.76      210.74     10.45 o 
  -1   8   1        1.86        0.00      1.97 o 
   0   8   1        7.00        4.28      2.18 o 
   1   8   1      142.40      158.83      7.29 o 
   2   8   1        1.35        0.57      3.67 o 
   3   8   1       13.35       12.15      3.38 o 
   4   8   1      258.22      251.20     21.58 o 
   5   8   1        3.26        0.00      3.89 o 
   6   8   1      218.86      200.02      9.20 o 
   7   8   1        2.00        3.55      3.92 o 
   8   8   1        7.27        8.64      4.81 o 
   9   8   1       11.68        8.46      6.90 o 
  10   8   1        1.13        1.47      6.60 o 
 -10   9   1        9.28       13.79      5.88 o 
  -9   9   1        0.09        2.51     10.12 o 
  -8   9   1      328.24      326.47     12.71 o 
  -7   9   1       13.60       19.66      4.95 o 
  -6   9   1        4.95        4.92      3.76 o 
  -5   9   1       50.21       46.78     14.68 o 
  -4   9   1        7.26        7.37      3.26 o 
  -3   9   1      501.47      442.41     20.69 o 
  -2   9   1        5.39        5.89      2.79 o 
  -1   9   1      197.07      177.88      6.91 o 
   0   9   1        1.64        4.58      3.56 o 
   1   9   1        3.43        4.23      3.11 o 
   2   9   1        5.32        1.19      2.62 o 
   3   9   1        6.01        0.67      8.79 o 
   4   9   1      636.68      599.95     15.88 o 
   5   9   1        2.99        0.99      3.45 o 
   6   9   1       40.33       35.67      9.05 o 
   7   9   1        2.22        6.90      4.05 o 
   8   9   1        7.94       18.86      6.12 o 
   9   9   1       86.11       73.70      9.90 o 
 -10  10   1        5.90       11.30      6.26 o 
  -9  10   1        3.07        5.74      5.21 o 
  -8  10   1        0.00        8.40      4.78 o 
  -7  10   1      163.55      171.87      9.77 o 
  -6  10   1       56.47       69.92      7.18 o 
  -5  10   1       25.65       24.93      4.77 o 
  -4  10   1        0.20        0.00      5.12 o 
  -3  10   1        2.60        2.28      2.76 o 
  -2  10   1       50.04       56.04      6.12 o 
  -1  10   1        0.15        0.00      4.00 o 
   0  10   1        2.06        0.00      2.67 o 
   1  10   1       19.04       17.13      4.45 o 
   2  10   1        4.24        4.39      4.45 o 
   3  10   1        9.88        7.10      3.76 o 
   4  10   1      125.24      125.70      8.63 o 
   5  10   1       73.34       81.37      8.34 o 
   6  10   1        0.57        0.75      3.75 o 
   7  10   1        0.04        0.00      5.60 o 
   8  10   1        6.20       15.14      5.71 o 
   9  10   1       16.11        7.14      6.80 o 
  -9  11   1        1.58        6.14      5.95 o 
  -8  11   1        4.23        0.00      5.56 o 
  -7  11   1       52.20       68.30      7.94 o 
  -6  11   1        0.11        0.00      3.80 o 
  -5  11   1        5.79        1.98     11.46 o 
  -4  11   1        0.90        7.79      3.78 o 
  -3  11   1        0.53        0.00      3.34 o 
  -2  11   1      210.12      220.14      9.05 o 
  -1  11   1       10.98       15.84      3.78 o 
   0  11   1      287.59      235.34     11.12 o 
   1  11   1       32.53       37.81      6.01 o 
   2  11   1        0.68        0.00      3.34 o 
   3  11   1      148.31      141.25      9.06 o 
   4  11   1        2.62        0.47      3.34 o 
   5  11   1       92.53      111.83     11.52 o 
   6  11   1        0.07        0.00      4.24 o 
   7  11   1        0.09        1.38      4.55 o 
   8  11   1        0.08        0.00      5.11 o 
  -8  12   1       19.71       19.30      6.55 o 
  -7  12   1        6.31       13.84      5.63 o 
  -6  12   1      233.47      223.96     11.08 o 
  -5  12   1        8.15        5.19      4.56 o 
  -4  12   1       41.43       38.87      5.75 o 
  -3  12   1        0.13        0.00      3.43 o 
  -2  12   1        0.00        6.34      3.43 o 
  -1  12   1        6.97        7.79      4.23 o 
   0  12   1        0.97        0.22      3.56 o 
   1  12   1       47.57       49.60      6.90 o 
   2  12   1        2.49        2.00      4.45 o 
   3  12   1       17.60       23.85      5.69 o 
   4  12   1       17.45       24.42      4.95 o 
   5  12   1        0.26        3.46      4.21 o 
   6  12   1       16.63        8.30      4.73 o 
   7  12   1       15.49       11.07      5.32 o 
   8  12   1       21.43       30.68     10.68 o 
  -8  13   1       15.92       13.74      6.82 o 
  -7  13   1        0.78        3.65      5.79 o 
  -6  13   1       33.68       45.62      7.25 o 
  -5  13   1        7.37       12.20      5.13 o 
  -4  13   1        6.65        4.78      6.56 o 
  -3  13   1      145.61      143.29      9.33 o 
  -2  13   1        0.78        9.56      4.67 o 
  -1  13   1        4.57        0.00      4.00 o 
   0  13   1       19.37       20.24      5.78 o 
   1  13   1        1.16        5.56      4.23 o 
   2  13   1       12.48       10.90      5.56 o 
   3  13   1        6.81        4.67      4.89 o 
   4  13   1       92.73       98.17      8.46 o 
   5  13   1        1.40        8.14      4.54 o 
   6  13   1        0.00        5.40      5.07 o 
   7  13   1        3.79        2.21      9.33 o 
  -7  14   1       41.97       31.44      8.12 o 
  -6  14   1       43.03       38.00     14.46 o 
  -5  14   1       57.77       50.32      7.67 o 
  -4  14   1        1.62        0.52      4.77 o 
  -3  14   1        1.50        0.00      4.89 o 
  -2  14   1       14.08        7.56      5.56 o 
  -1  14   1        0.56        4.23      4.67 o 
   0  14   1        1.50        1.33      4.45 o 
   1  14   1       11.71       14.46      5.56 o 
   2  14   1        1.67       10.01      5.12 o 
   3  14   1        0.71        7.12      5.34 o 
   4  14   1       12.24       14.24      6.01 o 
   5  14   1       14.72       15.87      6.06 o 
   6  14   1        0.53        3.04      6.90 o 
  -6  15   1        1.20        7.67      6.55 o 
  -5  15   1        2.14        4.60      6.56 o 
  -4  15   1        1.86        0.00      5.56 o 
  -3  15   1        0.50        0.00      5.34 o 
  -2  15   1       17.56        8.45      5.56 o 
  -1  15   1        0.16        0.00      5.56 o 
   0  15   1       48.45       32.25      7.56 o 
   1  15   1        0.26        0.67      4.89 o 
   2  15   1        0.25        1.11      5.56 o 
   3  15   1       46.12       40.04      8.68 o 
   4  15   1        1.52        6.45      6.45 o 
   5  15   1       18.44       30.03      9.12 o 
  -4  16   1        0.61        0.00      6.90 o 
  -3  16   1        1.30       11.57      6.90 o 
  -2  16   1       13.36       18.02      7.34 o 
  -1  16   1       17.62       24.91      7.56 o 
   0  16   1        0.12        7.56      6.23 o 
   1  16   1       13.14       10.23      6.90 o 
   2  16   1        1.17        0.00      6.23 o 
   3  16   1       11.54        1.78      7.12 o 
  -1  17   1        0.03        0.00      7.12 o 
   0  17   1        4.08        0.00      6.90 o 
  -1 -17   2        3.55        7.12      7.79 o 
   0 -17   2        1.20        0.00      7.12 o 
   1 -17   2       44.32       34.48      9.34 o 
  -4 -16   2        0.63        3.21      7.55 o 
  -3 -16   2       31.28       28.69      7.79 o 
  -2 -16   2        0.79        2.00      6.23 o 
  -1 -16   2       29.10       41.82      8.45 o 
   0 -16   2        5.10       12.23      6.23 o 
   1 -16   2        3.05        7.12      5.78 o 
   2 -16   2        2.70       31.14      6.90 o 
   3 -16   2        0.73       15.13      6.67 o 
   4 -16   2        5.30       12.90      7.56 o 
  -5 -15   2       12.49       15.37      6.60 o 
  -4 -15   2        0.05       13.46      5.98 o 
  -3 -15   2        1.98        2.35      5.03 o 
  -2 -15   2       35.87       34.48      7.79 o 
  -1 -15   2        6.14        0.67      5.56 o 
   0 -15   2       13.37       14.24      6.23 o 
   1 -15   2        3.33        7.79      5.34 o 
   2 -15   2        1.09        0.00      5.12 o 
   3 -15   2        8.82       14.90      6.01 o 
   4 -15   2        3.94        0.00      5.34 o 
   5 -15   2       51.61       44.04      8.23 o 
  -6 -14   2       24.20       28.28      6.82 o 
  -5 -14   2        5.51       13.80      5.56 o 
  -4 -14   2        0.15        0.00      8.01 o 
  -3 -14   2        4.32        5.35     14.57 o 
  -2 -14   2        9.83        3.78      4.45 o 
  -1 -14   2        1.92        4.67      4.89 o 
   0 -14   2       17.08       11.12      5.34 o 
   1 -14   2        2.15       10.90      5.34 o 
   2 -14   2        0.93        0.00      4.45 o 
   3 -14   2       90.38       80.08      9.12 o 
   4 -14   2        0.58        2.89      4.73 o 
   5 -14   2        0.91        0.00      5.31 o 
   6 -14   2       80.47       75.41      9.24 o 
  -7 -13   2       32.45       25.37      6.97 o 
  -6 -13   2       53.56       57.18      8.32 o 
  -5 -13   2        0.19        1.59      4.54 o 
  -4 -13   2        1.45        0.14      6.23 o 
  -3 -13   2       69.70       69.72      8.02 o 
  -2 -13   2        1.91        0.89      3.97 o 
  -1 -13   2       19.71       17.57      5.34 o 
   0 -13   2        1.77        0.00      3.78 o 
   1 -13   2      109.66       86.08      8.68 o 
   2 -13   2       85.43       87.86      8.90 o 
   3 -13   2        7.52       18.26      4.93 o 
   4 -13   2       35.10       40.13      6.13 o 
   5 -13   2        0.00        5.12      8.12 o 
   6 -13   2       97.20       88.63      9.17 o 
   7 -13   2        4.63       11.20      8.34 o 
  -8 -12   2        2.99       10.60      8.68 o 
  -7 -12   2        1.71        0.52      5.15 o 
  -6 -12   2        2.46        0.00      4.69 o 
  -5 -12   2       70.29       66.34     15.24 o 
  -4 -12   2       14.39       12.63      5.11 o 
  -3 -12   2      243.67      215.60     10.72 o 
  -2 -12   2        1.03        5.79     10.79 o 
  -1 -12   2       20.79       20.40      7.67 o 
   0 -12   2       64.57       48.49      6.45 o 
   1 -12   2        1.38        0.44      4.23 o 
   2 -12   2       77.17       67.65      6.40 o 
   3 -12   2        1.11        3.92      5.89 o 
   4 -12   2       26.94       26.30      4.99 o 
   5 -12   2        3.43        8.82      6.90 o 
   6 -12   2        2.02        8.56      5.38 o 
   7 -12   2        8.42       19.23     11.46 o 
   8 -12   2        0.21        0.00      9.12 o 
  -9 -11   2        1.14        0.00     11.68 o 
  -8 -11   2       33.35       40.83      7.42 o 
  -7 -11   2        3.84        6.03      5.19 o 
  -6 -11   2       10.09        9.11      9.90 o 
  -5 -11   2       67.88       65.52      8.56 o 
  -4 -11   2        4.35        1.95      7.34 o 
  -3 -11   2        1.69        4.21      5.12 o 
  -2 -11   2       60.95       69.22      6.60 o 
  -1 -11   2       33.90       37.33      5.03 o 
   0 -11   2       25.10       28.69      5.12 o 
   1 -11   2       17.77       23.74      3.87 o 
   2 -11   2       64.15       59.57      5.72 o 
   3 -11   2       18.57       20.79      4.67 o 
   4 -11   2       12.04       10.27      3.94 o 
   5 -11   2      128.61      108.74      8.55 o 
   6 -11   2      208.32      214.62     12.46 o 
   7 -11   2       46.31       57.18      7.58 o 
   8 -11   2        7.48       17.13      6.35 o 
  -9 -10   2       18.45       19.93      6.45 o 
  -8 -10   2        0.56        1.38      4.91 o 
  -7 -10   2       23.34       24.56      6.23 o 
  -6 -10   2        2.24        1.36     11.23 o 
  -5 -10   2       10.96       10.55      4.34 o 
  -4 -10   2      238.67      211.54      9.88 o 
  -3 -10   2       20.71       17.13      4.07 o 
  -2 -10   2      214.44      214.02      8.89 o 
  -1 -10   2        0.14        0.00      2.49 o 
   0 -10   2      108.99       91.76      5.26 o 
   1 -10   2        0.04        1.33      2.42 o 
   2 -10   2        0.14        0.97      2.46 o 
   3 -10   2      454.92      435.77     12.40 o 
   4 -10   2        4.51        0.87      3.14 o 
   5 -10   2       15.24       18.23      5.05 o 
   6 -10   2      251.86      229.05     17.02 o 
   7 -10   2        3.58        2.37      4.36 o 
   8 -10   2       35.73       46.46     16.02 o 
   9 -10   2        2.09        2.24      6.45 o 
 -10  -9   2        3.24        7.79      6.90 o 
  -9  -9   2        1.50       10.83      8.79 o 
  -8  -9   2      250.65      280.85     13.05 o 
  -7  -9   2      124.93      142.10     20.35 o 
  -6  -9   2       85.43       93.37      7.92 o 
  -5  -9   2        0.20        1.01      3.09 o 
  -4  -9   2        0.13        0.00      2.68 o 
  -3  -9   2      224.30      225.47      9.21 o 
  -2  -9   2       47.37       41.77      8.68 o 
  -1  -9   2      151.73      144.33      5.50 o 
   0  -9   2        0.11        0.00      2.12 o 
   1  -9   2      110.24      100.77      5.72 o 
   2  -9   2       72.53       75.02      5.49 o 
   3  -9   2        8.03        8.42      2.86 o 
   4  -9   2       53.87       54.88      5.43 o 
   5  -9   2        0.86        0.67      4.00 o 
   6  -9   2     1009.69      919.70     20.75 o 
   7  -9   2       14.71       20.46      4.75 o 
   8  -9   2        3.41       11.36      4.88 o 
   9  -9   2        0.16        5.01      4.65 o 
 -10  -8   2       22.40       17.80      7.34 o 
  -9  -8   2        5.57        6.84      5.51 o 
  -8  -8   2        5.17        0.16      9.23 o 
  -7  -8   2       31.80       28.81      5.64 o 
  -6  -8   2        0.63        3.19      6.01 o 
  -5  -8   2      360.64      324.93     18.24 o 
  -4  -8   2       48.09       41.77      5.45 o 
  -3  -8   2      859.07      855.71     17.50 o 
  -2  -8   2        1.83        0.48      7.45 o 
  -1  -8   2       10.47       10.79      2.21 o 
   0  -8   2      396.63      359.42      8.26 o 
   1  -8   2       41.80       48.16      5.89 o 
   2  -8   2     1211.96     1236.81     35.26 o 
   3  -8   2       22.03       25.42      3.70 o 
   4  -8   2       39.84       35.48      4.49 o 
   5  -8   2        5.07        7.09      4.34 o 
   6  -8   2        0.22        3.44      3.54 o 
   7  -8   2      102.22      102.15      7.78 o 
   8  -8   2        3.79       11.02      4.20 o 
   9  -8   2        9.84        4.93      4.65 o 
  10  -8   2       12.31       38.53      7.03 o 
 -11  -7   2        0.13        0.00      5.83 o 
 -10  -7   2        0.70        9.12      6.45 o 
  -9  -7   2        7.24        9.37      5.35 o 
  -8  -7   2       29.50       27.38      6.01 o 
  -7  -7   2       17.05       11.84      6.23 o 
  -6  -7   2        0.25        0.55      2.91 o 
  -5  -7   2      347.30      328.15     10.77 o 
  -4  -7   2      154.39      151.55      7.25 o 
  -3  -7   2        0.33        1.62      2.01 o 
  -2  -7   2      145.16      142.00     10.79 o 
  -1  -7   2       21.11       22.18      2.43 o 
   0  -7   2        3.56        5.98      1.80 o 
   1  -7   2        5.21        4.02      1.94 o 
   2  -7   2      545.67      528.22     11.47 o 
   3  -7   2       95.31      100.55     13.57 o 
   4  -7   2       23.31       13.41      4.00 o 
   5  -7   2       96.04      100.86     10.90 o 
   6  -7   2      356.40      298.37     20.24 o 
   7  -7   2      207.33      168.51      8.69 o 
   8  -7   2       14.49       20.52      8.56 o 
   9  -7   2        1.60        5.83      6.45 o 
  10  -7   2        1.05        3.03      4.76 o 
 -11  -6   2        6.71       10.45      7.12 o 
 -10  -6   2        8.08        8.90      5.78 o 
  -9  -6   2      223.61      219.58     11.54 o 
  -8  -6   2        2.26        9.46      4.56 o 
  -7  -6   2        1.20        4.54      4.45 o 
  -6  -6   2      208.85      198.86     19.13 o 
  -5  -6   2       22.82       22.91      3.80 o 
  -4  -6   2     3946.47     4157.17     52.80 o 
  -3  -6   2       40.11       43.59      4.02 o 
  -2  -6   2       67.09       62.70      6.34 o 
  -1  -6   2        7.56        5.66      3.22 o 
   0  -6   2       19.80       18.70      2.17 o 
   1  -6   2      284.11      250.40      7.64 o 
   2  -6   2       63.89       69.73      4.35 o 
   3  -6   2     2068.11     2225.75     30.65 o 
   4  -6   2        4.51        5.75      2.49 o 
   5  -6   2       48.62       48.32      8.56 o 
   6  -6   2      100.32      107.79     11.12 o 
   7  -6   2       33.84       28.12      4.66 o 
   8  -6   2      546.05      526.57     20.91 o 
   9  -6   2        1.16        0.00      3.47 o 
  10  -6   2        2.18        5.88      4.69 o 
 -11  -5   2        0.19        6.40      5.60 o 
 -10  -5   2        2.94        4.67      5.34 o 
  -9  -5   2       23.13       16.02      5.17 o 
  -8  -5   2      408.71      392.21     13.28 o 
  -7  -5   2       84.75       84.99      6.70 o 
  -6  -5   2     1406.74     1435.49     26.92 o 
  -5  -5   2        7.62        9.77      2.83 o 
  -4  -5   2      334.71      337.16      9.20 o 
  -3  -5   2       34.36       42.78      5.00 o 
  -2  -5   2        5.02        5.23      1.81 o 
  -1  -5   2      601.23      602.60      8.82 o 
   0  -5   2        2.22        3.27      1.39 o 
   1  -5   2       59.65       66.51      7.24 o 
   2  -5   2        0.10        1.11      2.45 o 
   3  -5   2       25.46       24.93      3.20 o 
   4  -5   2     1156.47     1086.96     18.71 o 
   5  -5   2        0.42        0.23      2.09 o 
   6  -5   2     2220.53     1979.18     38.04 o 
   7  -5   2        0.14        6.32      3.36 o 
   8  -5   2       88.34       95.28     13.01 o 
   9  -5   2        6.24        2.74      5.00 o 
  10  -5   2        3.61        3.02      4.67 o 
  11  -5   2        1.05       16.39     13.90 o 
 -11  -4   2        0.22        4.99      7.23 o 
 -10  -4   2        6.20        5.56      6.01 o 
  -9  -4   2        5.63        8.03      4.61 o 
  -8  -4   2        6.04        9.00      4.14 o 
  -7  -4   2       92.83       96.12      6.81 o 
  -6  -4   2       66.39       73.95      6.45 o 
  -5  -4   2      420.28      405.24      7.61 o 
  -4  -4   2       37.35       37.09      2.36 o 
  -3  -4   2     3192.87     3374.50     41.51 o 
  -2  -4   2       17.39       17.27      1.49 o 
  -1  -4   2      255.35      241.28      4.61 o 
   0  -4   2      163.70      205.60      4.54 o 
   1  -4   2       12.68       14.78      1.79 o 
   2  -4   2      876.77      871.10     16.35 o 
   3  -4   2      107.54       99.92      4.78 o 
   4  -4   2       52.24       48.80      7.45 o 
   5  -4   2        1.63        0.99      2.09 o 
   6  -4   2        1.75        0.44      2.46 o 
   7  -4   2      208.87      189.81      8.87 o 
   8  -4   2       71.73       72.96      6.87 o 
   9  -4   2       13.86        5.86      4.03 o 
  10  -4   2       10.18        6.91      4.88 o 
  11  -4   2        5.75       11.42     13.01 o 
 -12  -3   2        3.68        5.76      6.50 o 
 -11  -3   2        2.79        1.66      5.17 o 
 -10  -3   2        3.50        3.63      8.90 o 
  -9  -3   2       52.06       63.22     11.57 o 
  -8  -3   2        1.70        3.43      3.13 o 
  -7  -3   2       30.78       42.16      9.68 o 
  -6  -3   2       11.21       13.24      2.48 o 
  -5  -3   2     1568.55     1592.89     20.05 o 
  -4  -3   2     1024.47     1123.88     17.91 o 
  -3  -3   2        1.31        1.73      0.96 o 
  -2  -3   2      337.64      341.45      6.40 o 
  -1  -3   2        0.03        0.00      0.81 o 
   0  -3   2       26.29       30.18      3.13 o 
   1  -3   2       23.24       26.70      3.04 o 
   2  -3   2        8.94       13.61      1.94 o 
   3  -3   2      348.59      317.22      7.68 o 
   4  -3   2      130.76      121.41      5.38 o 
   5  -3   2      665.67      711.14     26.47 o 
   6  -3   2        1.95        0.44      3.67 o 
   7  -3   2      766.52      705.58     29.58 o 
   8  -3   2        3.70       21.80      7.56 o 
   9  -3   2       20.21       22.26     10.23 o 
  10  -3   2        5.26        9.03      4.77 o 
  11  -3   2       10.33       18.33      6.36 o 
 -12  -2   2        0.17        0.00      6.56 o 
 -11  -2   2       35.13       36.96      7.30 o 
 -10  -2   2        0.98        5.33      8.34 o 
  -9  -2   2      404.11      393.51     13.44 o 
  -8  -2   2        2.95        0.00      2.40 o 
  -7  -2   2       19.40       22.48      4.14 o 
  -6  -2   2      362.89      374.32      8.80 o 
  -5  -2   2       29.76       27.97      2.90 o 
  -4  -2   2     4208.51     4987.50     48.51 o 
  -3  -2   2       29.51       31.97      2.82 o 
  -2  -2   2      480.44      528.50      6.89 o 
  -1  -2   2      133.32      117.68      2.37 o 
   0  -2   2      178.32      172.65      3.33 o 
   1  -2   2     2793.36     2810.71     28.05 o 
   2  -2   2      183.46      190.73      5.43 o 
   3  -2   2     6353.01     7002.36     77.42 o 
   4  -2   2       55.58       61.17      6.23 o 
   5  -2   2       28.55       28.16      5.34 o 
   6  -2   2       40.88       37.27     11.34 o 
   7  -2   2       45.56       55.19      6.13 o 
   8  -2   2      886.24      756.85     19.06 o 
   9  -2   2        2.93        7.93      4.38 o 
  10  -2   2        5.44       13.26      4.85 o 
 -12  -1   2        1.68        3.11      6.67 o 
 -11  -1   2        0.39        4.03      4.89 o 
 -10  -1   2        8.69       12.87      5.25 o 
  -9  -1   2       85.76       81.52      8.45 o 
  -8  -1   2      309.54      314.00      9.57 o 
  -7  -1   2       34.10       34.99      4.38 o 
  -6  -1   2      104.52      108.92      5.72 o 
  -5  -1   2       73.86       77.05      4.44 o 
  -4  -1   2     1118.63     1108.36     17.80 o 
  -3  -1   2     1438.65     1620.33     26.25 o 
  -2  -1   2     3181.02     3384.63     57.17 o 
  -1  -1   2     3844.10     3705.38     61.62 o 
   0  -1   2        0.37        0.00      0.53 o 
   1  -1   2      715.91      632.72      9.35 o 
   2  -1   2       98.44       93.55      3.69 o 
   3  -1   2       57.35       59.41      3.74 o 
   4  -1   2       82.96       80.46      4.85 o 
   5  -1   2      120.09      131.96      6.24 o 
   6  -1   2      146.12      129.68      7.07 o 
   7  -1   2        7.62       12.92      3.85 o 
   8  -1   2      147.70      140.92      9.08 o 
   9  -1   2       27.83       25.51      6.45 o 
  10  -1   2        4.20        9.71      4.36 o 
  11  -1   2        4.43        8.45      6.45 o 
 -12   0   2       16.28       28.47      8.23 o 
 -11   0   2        0.01        0.00      5.34 o 
 -10   0   2      343.71      327.86     32.36 o 
  -9   0   2       69.56       64.16      7.68 o 
  -8   0   2       27.84       31.49      4.77 o 
  -7   0   2       26.49       32.70      4.78 o 
  -6   0   2      109.63      112.69      5.89 o 
  -5   0   2      259.92      317.18     12.01 o 
  -4   0   2      656.09      627.38     11.23 o 
  -3   0   2     5770.66     5869.31     63.33 o 
  -2   0   2       78.64       79.52      2.26 o 
  -1   0   2        1.44        2.67      1.11 o 
   0   0   2       51.94       62.62      2.89 o 
   1   0   2       64.16       66.65      2.56 o 
   2   0   2      423.68      423.56      8.02 o 
   3   0   2      118.62      117.30      4.53 o 
   4   0   2      755.71      821.16     12.14 o 
   5   0   2        3.63        5.44      2.06 o 
   6   0   2        1.84        1.84      2.55 o 
   7   0   2       31.08       35.78      6.78 o 
   8   0   2      578.13      562.43     15.60 o 
   9   0   2      148.17      154.77      9.91 o 
  10   0   2        3.94        3.56      5.34 o 
  11   0   2       13.58       21.58      7.79 o 
 -11   1   2        2.68        0.00      5.34 o 
 -10   1   2       42.54       34.61      5.67 o 
  -9   1   2      128.27      120.12      8.39 o 
  -8   1   2       12.62       18.69      5.23 o 
  -7   1   2        0.20        1.39      2.55 o 
  -6   1   2        1.24        3.37      2.26 o 
  -5   1   2     2491.05     2788.88     36.00 o 
  -4   1   2     1125.68     1103.77     16.71 o 
  -3   1   2       10.43        9.40      1.59 o 
  -2   1   2      177.49      184.80      3.78 o 
  -1   1   2       17.89       16.35      0.99 o 
   0   1   2       61.63       52.29      1.81 o 
   1   1   2        2.69        2.17      1.00 o 
   2   1   2     2323.79     2332.72     23.45 o 
   3   1   2      172.34      178.30      4.27 o 
   4   1   2       15.72       18.08      2.18 o 
   5   1   2     1772.43     1744.76     20.13 o 
   6   1   2      153.94      157.17      5.68 o 
   7   1   2      837.48      828.79     16.47 o 
   8   1   2       20.57       21.19      4.86 o 
   9   1   2       57.01       78.74      9.79 o 
  10   1   2       10.13       21.35      6.67 o 
  11   1   2        1.87        4.89      6.67 o 
 -12   2   2        7.41        9.56      7.56 o 
 -11   2   2       20.39       21.10      5.46 o 
 -10   2   2        5.99        0.00      3.95 o 
  -9   2   2      215.57      183.51     18.02 o 
  -8   2   2       11.41       14.53      5.18 o 
  -7   2   2       80.21       93.85      6.38 o 
  -6   2   2       39.14       24.47      7.56 o 
  -5   2   2       16.87       19.80      6.23 o 
  -4   2   2     3000.27     3399.28     40.43 o 
  -3   2   2      167.01      152.27      7.01 o 
  -2   2   2      696.82      771.30     10.95 o 
  -1   2   2      300.41      285.27      4.81 o 
   0   2   2        2.92        4.73      1.01 o 
   1   2   2       79.67       80.95      2.39 o 
   2   2   2       67.85       61.06      2.43 o 
   3   2   2     2655.57     2748.77     25.91 o 
   4   2   2      177.55      178.62      4.99 o 
   5   2   2       10.02       15.47      2.32 o 
   6   2   2       55.07       52.50      5.23 o 
   7   2   2        2.83        6.50      3.27 o 
   8   2   2      223.99      218.26     11.24 o 
   9   2   2        9.94       13.12      5.56 o 
  10   2   2        0.96        0.00      4.89 o 
  11   2   2        1.45        5.34      6.90 o 
 -12   3   2        0.29        2.35      7.34 o 
 -11   3   2        1.66        0.00      6.01 o 
 -10   3   2       25.83       23.36      5.25 o 
  -9   3   2       93.07       76.37     11.23 o 
  -8   3   2     2217.13     2286.16     34.70 o 
  -7   3   2      326.57      312.04      9.29 o 
  -6   3   2     1236.82     1335.40     21.49 o 
  -5   3   2       48.15       53.29      3.78 o 
  -4   3   2      554.17      562.11     10.76 o 
  -3   3   2      484.40      478.80      8.87 o 
  -2   3   2     3104.15     3301.86     37.63 o 
  -1   3   2     7049.23     7171.49     75.84 o 
   0   3   2       25.24       25.61      1.87 o 
   1   3   2     2015.34     2069.62     19.29 o 
   2   3   2       87.22       94.66      3.08 o 
   3   3   2        1.87        1.33      1.16 o 
   4   3   2     1224.05     1067.79     13.73 o 
   5   3   2      288.74      283.33      8.46 o 
   6   3   2      513.43      504.65     12.79 o 
   7   3   2        0.00        0.00      3.65 o 
   8   3   2       93.14       90.37     14.35 o 
   9   3   2       23.35       13.57      5.52 o 
  10   3   2       15.41       14.90      7.12 o 
  11   3   2        6.95       16.02      7.79 o 
 -12   4   2        2.59        5.68      5.35 o 
 -11   4   2        0.47        4.16      9.90 o 
 -10   4   2      237.09      231.87     10.97 o 
  -9   4   2       46.66       43.77      5.66 o 
  -8   4   2       25.43       26.15      4.48 o 
  -7   4   2       26.17       31.88      4.14 o 
  -6   4   2       15.35       18.70      2.85 o 
  -5   4   2      634.72      623.57     10.48 o 
  -4   4   2       49.67       52.03      2.84 o 
  -3   4   2     1461.47     1392.77     19.53 o 
  -2   4   2      119.65      127.61      4.29 o 
  -1   4   2      166.33      172.87      4.92 o 
   0   4   2     2272.61     2219.73     22.56 o 
   1   4   2      406.79      403.78      6.57 o 
   2   4   2     1079.12     1138.44     12.90 o 
   3   4   2      276.06      282.92      5.76 o 
   4   4   2       86.00       77.70      3.67 o 
   5   4   2       27.61       27.70      2.91 o 
   6   4   2        0.71        0.00      2.72 o 
   7   4   2        1.91        1.73      3.53 o 
   8   4   2      301.69      297.78     13.13 o 
   9   4   2       53.45       76.85     10.79 o 
  10   4   2        3.90        0.44      5.12 o 
  11   4   2        7.42       17.80      7.79 o 
 -11   5   2        1.46        0.52      7.23 o 
 -10   5   2       26.62       29.42      8.56 o 
  -9   5   2      134.73      112.75      7.94 o 
  -8   5   2        7.71       12.62      4.01 o 
  -7   5   2        3.66        5.32      3.78 o 
  -6   5   2       15.90       17.94      3.16 o 
  -5   5   2      868.73      881.03     16.05 o 
  -4   5   2      216.20      204.74      6.61 o 
  -3   5   2        0.26        0.00      1.56 o 
  -2   5   2      356.03      384.67      8.21 o 
  -1   5   2       10.92        8.89      2.09 o 
   0   5   2        1.84        1.65      2.49 o 
   1   5   2       33.47       34.36      2.20 o 
   2   5   2     1125.34     1063.92     16.53 o 
   3   5   2      777.46      791.09     16.22 o 
   4   5   2      113.06       98.96      8.64 o 
   5   5   2      749.72      724.50     14.67 o 
   6   5   2       15.68       13.72      4.16 o 
   7   5   2      114.92      120.01     10.23 o 
   8   5   2       42.81       43.14     12.57 o 
   9   5   2       25.64       34.42      7.18 o 
  10   5   2        2.36        0.00      5.12 o 
 -11   6   2        0.10       10.84      5.13 o 
 -10   6   2        7.42        6.85      4.14 o 
  -9   6   2       69.95       56.58      6.21 o 
  -8   6   2       82.31       83.48      6.66 o 
  -7   6   2       40.90       41.09      7.79 o 
  -6   6   2       96.26       93.65      7.67 o 
  -5   6   2        0.90        0.00      2.22 o 
  -4   6   2     3622.39     3734.81     61.62 o 
  -3   6   2       71.30       77.87      4.56 o 
  -2   6   2       11.03       14.34      2.46 o 
  -1   6   2      183.27      168.74      5.59 o 
   0   6   2       28.24       30.35      2.45 o 
   1   6   2      128.37      130.92      4.15 o 
   2   6   2       15.11       13.36      1.77 o 
   3   6   2       53.64       44.97      4.78 o 
   4   6   2       58.78       62.74      5.11 o 
   5   6   2        8.10       11.05      4.28 o 
   6   6   2        2.63        0.00      3.65 o 
   7   6   2        7.43        6.28      3.98 o 
   8   6   2       46.35       62.53      8.03 o 
   9   6   2        5.43        7.48      5.38 o 
  10   6   2        0.02        0.25      6.34 o 
 -11   7   2        0.01        7.65      4.98 o 
 -10   7   2       15.70       19.93      5.00 o 
  -9   7   2       28.83       31.00      7.45 o 
  -8   7   2      553.09      559.32     15.25 o 
  -7   7   2      197.03      185.12     10.68 o 
  -6   7   2      100.00      108.69      6.72 o 
  -5   7   2        8.02        8.70      2.76 o 
  -4   7   2       75.35       69.23     11.90 o 
  -3   7   2       65.09       66.32     11.01 o 
  -2   7   2       73.67       74.89     13.57 o 
  -1   7   2     1643.03     1676.53     19.90 o 
   0   7   2       28.72       28.30      2.76 o 
   1   7   2      276.18      316.19     12.14 o 
   2   7   2      196.00      191.31      6.23 o 
   3   7   2       84.74       83.28      5.46 o 
   4   7   2      333.11      265.20     18.47 o 
   5   7   2       50.32       47.18      5.09 o 
   6   7   2      141.16      150.49      7.93 o 
   7   7   2        2.08        7.76      4.29 o 
   8   7   2       70.83       85.52     12.57 o 
   9   7   2        0.51        0.00     10.12 o 
  10   7   2        1.65        2.15      8.68 o 
 -11   8   2        1.69        2.91      5.52 o 
 -10   8   2        0.08       11.50      7.34 o 
  -9   8   2        0.64        5.23      4.03 o 
  -8   8   2        1.21        6.56      4.23 o 
  -7   8   2      108.39       94.12     13.35 o 
  -6   8   2       31.68       33.50      4.91 o 
  -5   8   2      512.12      528.60     18.91 o 
  -4   8   2       61.32       59.36      4.93 o 
  -3   8   2      112.71       98.94      5.68 o 
  -2   8   2       30.01       26.78      4.23 o 
  -1   8   2        3.01        3.09      2.14 o 
   0   8   2     2447.61     2418.62     27.12 o 
   1   8   2      156.03      150.56      5.86 o 
   2   8   2       51.84       49.16      4.58 o 
   3   8   2       32.59       35.55      4.29 o 
   4   8   2       21.57       23.17      3.97 o 
   5   8   2        9.88        4.51      3.00 o 
   6   8   2        5.09        3.70      5.58 o 
   7   8   2       37.75       53.24      7.30 o 
   8   8   2       15.12       19.70      5.63 o 
   9   8   2        0.05        4.20      5.33 o 
 -10   9   2        0.34        4.77      5.01 o 
  -9   9   2       38.95       37.92      7.45 o 
  -8   9   2       15.00       18.07      5.03 o 
  -7   9   2       11.03        8.14      4.29 o 
  -6   9   2       48.98       50.71      5.73 o 
  -5   9   2      154.71      161.72     18.35 o 
  -4   9   2        6.88        4.74      3.23 o 
  -3   9   2        6.67       11.28      3.14 o 
  -2   9   2      400.49      374.83     15.90 o 
  -1   9   2       17.50       18.68      3.50 o 
   0   9   2        8.95        7.17      2.33 o 
   1   9   2        3.30        3.63      5.89 o 
   2   9   2       20.05       23.28      5.94 o 
   3   9   2       54.62       46.28      6.45 o 
   4   9   2       71.96       66.86      6.79 o 
   5   9   2      203.95      195.65      9.48 o 
   6   9   2        0.04        7.92      4.53 o 
   7   9   2        1.54        2.27      4.41 o 
   8   9   2        4.65        9.66      8.56 o 
   9   9   2        1.50        9.41      6.01 o 
 -10  10   2       13.94       28.06     11.79 o 
  -9  10   2       15.22       16.87      9.12 o 
  -8  10   2       81.97       86.61     35.48 o 
  -7  10   2       15.80       14.56      5.18 o 
  -6  10   2       11.00        7.06      4.16 o 
  -5  10   2        7.25        3.19      3.58 o 
  -4  10   2      179.23      162.61     18.46 o 
  -3  10   2        2.26        5.52      3.06 o 
  -2  10   2        3.86        5.31      3.00 o 
  -1  10   2       43.64       36.79      4.78 o 
   0  10   2        0.05        0.00      3.11 o 
   1  10   2       11.38        8.88      6.45 o 
   2  10   2       11.33        9.95      3.64 o 
   3  10   2        0.26        1.38      4.47 o 
   4  10   2        2.95        3.86      3.57 o 
   5  10   2        0.03        0.00      3.87 o 
   6  10   2        3.65       12.13      4.39 o 
   7  10   2       13.98       17.65      8.12 o 
   8  10   2       65.94       69.58      9.07 o 
  -9  11   2        6.03        0.01      5.46 o 
  -8  11   2        8.86        8.22      9.45 o 
  -7  11   2       27.65       29.16      5.88 o 
  -6  11   2      132.97      118.86     15.90 o 
  -5  11   2        3.25        3.18      3.80 o 
  -4  11   2        0.05        0.00      3.18 o 
  -3  11   2       43.24       43.10      5.32 o 
  -2  11   2        3.58        6.21      3.26 o 
  -1  11   2       34.16       29.58      5.34 o 
   0  11   2        5.25        8.68      4.45 o 
   1  11   2       11.87       10.01      4.23 o 
   2  11   2      153.41      134.77      8.18 o 
   3  11   2       30.46       29.80      5.32 o 
   4  11   2        6.77       12.61      4.91 o 
   5  11   2        2.72        0.00      3.73 o 
   6  11   2        0.66        1.37      4.18 o 
   7  11   2        0.27        0.00     13.01 o 
   8  11   2       33.66       39.76      8.52 o 
  -9  12   2        2.09        0.00      6.56 o 
  -8  12   2        0.33        0.00      8.23 o 
  -7  12   2       34.17       32.34      6.50 o 
  -6  12   2        0.48        1.44      5.12 o 
  -5  12   2      106.98      114.36      8.47 o 
  -4  12   2       28.81       28.80      5.55 o 
  -3  12   2       40.92       31.46      5.49 o 
  -2  12   2        3.74        8.26      7.12 o 
  -1  12   2        8.20       18.46      5.12 o 
   0  12   2      181.77      178.17     10.68 o 
   1  12   2       10.21       10.23      4.89 o 
   2  12   2        9.75        4.23      4.23 o 
   3  12   2        2.02        3.24      3.71 o 
   4  12   2        0.81        0.00      3.68 o 
   5  12   2        1.75        6.80      4.62 o 
   6  12   2        2.21        0.00      4.69 o 
   7  12   2       31.16       43.76      8.90 o 
  -8  13   2        0.55        0.44      5.77 o 
  -7  13   2        4.65        0.00      5.25 o 
  -6  13   2       18.88       31.18      6.52 o 
  -5  13   2       30.77       30.55      6.30 o 
  -4  13   2       20.16       22.58      5.23 o 
  -3  13   2        5.96       13.20      4.78 o 
  -2  13   2       46.45       54.94      7.56 o 
  -1  13   2       18.63       19.13      5.56 o 
   0  13   2        0.97        5.34      4.67 o 
   1  13   2        1.40        0.00      4.00 o 
   2  13   2        2.88        0.00      4.00 o 
   3  13   2        3.98        8.45      5.56 o 
   4  13   2       10.72        7.01      4.60 o 
   5  13   2       55.65       54.69      8.07 o 
   6  13   2        2.95        0.00      5.27 o 
  -7  14   2        4.60        6.89      6.30 o 
  -6  14   2       36.68       38.55      7.53 o 
  -5  14   2       11.03       14.84      7.79 o 
  -4  14   2        1.09        8.44      6.90 o 
  -3  14   2        0.20        0.00      4.23 o 
  -2  14   2        3.40        5.78      5.12 o 
  -1  14   2        7.80        8.68      5.12 o 
   0  14   2        0.41        0.00      4.45 o 
   1  14   2       35.40       32.25      6.67 o 
   2  14   2        2.25        6.90      4.89 o 
   3  14   2        3.84       11.57      6.23 o 
   4  14   2        0.05        0.00      6.01 o 
   5  14   2        1.37        1.04     11.01 o 
   6  14   2        6.98        7.45      7.04 o 
  -6  15   2       54.40       51.76      8.34 o 
  -5  15   2        0.30        0.89      6.90 o 
  -4  15   2        6.79        7.79      5.56 o 
  -3  15   2        9.61        6.23      6.01 o 
  -2  15   2        0.53        0.22      5.34 o 
  -1  15   2        4.64        6.23      5.56 o 
   0  15   2        0.40        0.00      5.34 o 
   1  15   2       23.10       22.02      7.12 o 
   2  15   2       14.32       18.02      6.23 o 
   3  15   2        4.38        0.00      6.01 o 
   4  15   2        0.47        5.56      6.45 o 
  -4  16   2        3.33        0.00      6.01 o 
  -3  16   2        5.07        0.00      5.78 o 
  -2  16   2        3.06        0.00      6.01 o 
  -1  16   2        0.00        1.56      6.23 o 
   0  16   2        0.45        3.56      6.45 o 
   1  16   2        0.01        0.00      5.78 o 
   2  16   2       14.85       10.45      7.12 o 
   3  16   2        0.23        0.00      7.79 o 
  -1  17   2        3.98        0.00      7.34 o 
  -4 -16   3        0.72       12.06      6.51 o 
  -3 -16   3        6.91        2.89      6.90 o 
  -2 -16   3       16.37       20.46      6.45 o 
  -1 -16   3        0.94        0.00      6.23 o 
   0 -16   3       11.34       20.24      7.56 o 
   1 -16   3       11.00       14.24      6.67 o 
   2 -16   3        1.90        7.79      6.45 o 
   3 -16   3        6.67       16.91      8.01 o 
  -5 -15   3        0.58        6.76      6.06 o 
  -4 -15   3        0.55        6.50      9.56 o 
  -3 -15   3       13.03       26.30      6.24 o 
  -2 -15   3        1.52        5.56      5.56 o 
  -1 -15   3       33.72       27.80      6.90 o 
   0 -15   3        4.88        0.89      5.34 o 
   1 -15   3        9.30       13.79      6.01 o 
   2 -15   3        8.40        3.34      5.34 o 
   3 -15   3        8.02        9.34      5.56 o 
   4 -15   3        7.47       22.91      7.56 o 
   5 -15   3        0.26        3.34      5.97 o 
  -7 -14   3        0.38        9.43     11.23 o 
  -6 -14   3       35.83       40.43      7.49 o 
  -5 -14   3       67.59       73.73     11.90 o 
  -4 -14   3        0.19        0.00      4.39 o 
  -3 -14   3        6.46        0.00      4.22 o 
  -2 -14   3        0.17        0.00      8.90 o 
  -1 -14   3      112.14      102.10     10.23 o 
   0 -14   3        5.18        8.23      5.12 o 
   1 -14   3        6.92       13.79      5.34 o 
   2 -14   3       85.88      135.69     11.57 o 
   3 -14   3        8.74        3.34      4.67 o 
   4 -14   3        0.28        0.00      4.23 o 
   5 -14   3        0.48        2.17      4.91 o 
   6 -14   3       53.50       57.37      8.60 o 
  -7 -13   3        0.02        0.54      5.48 o 
  -6 -13   3        3.73       12.62      5.57 o 
  -5 -13   3      146.70      130.50     22.69 o 
  -4 -13   3        0.20        4.49      4.73 o 
  -3 -13   3        0.76        0.00      3.85 o 
  -2 -13   3        8.97       11.29      4.75 o 
  -1 -13   3        0.05        0.00      3.54 o 
   0 -13   3        2.28        2.45      4.45 o 
   1 -13   3        0.67        4.89      4.89 o 
   2 -13   3      192.75      200.64     11.34 o 
   3 -13   3        1.86        0.00      3.78 o 
   4 -13   3        0.02        4.49      4.31 o 
   5 -13   3       18.94       27.27      5.83 o 
   6 -13   3        0.11        1.01      4.63 o 
   7 -13   3        0.83        0.00      5.97 o 
  -8 -12   3        4.38        0.00      5.91 o 
  -7 -12   3       45.65       44.57      7.67 o 
  -6 -12   3        5.19        6.24      5.78 o 
  -5 -12   3        3.13        9.14      6.56 o 
  -4 -12   3       26.44       22.37      5.09 o 
  -3 -12   3       48.66       48.87      6.50 o 
  -2 -12   3       78.12       63.87      6.70 o 
  -1 -12   3        9.18        7.92      3.80 o 
   0 -12   3       14.21       10.01      4.45 o 
   1 -12   3       68.09       63.40      7.56 o 
   2 -12   3       24.06       21.04      4.64 o 
   3 -12   3       59.25       69.01     10.45 o 
   4 -12   3        5.85        2.68      4.00 o 
   5 -12   3        4.84        5.31      9.68 o 
   6 -12   3        3.06       15.81      5.51 o 
   7 -12   3        2.35        3.82      5.55 o 
  -9 -11   3        1.17        9.20     11.01 o 
  -8 -11   3        0.01        4.38      5.31 o 
  -7 -11   3        3.30       15.95      5.46 o 
  -6 -11   3        0.74        9.95      4.55 o 
  -5 -11   3        6.62        5.17      4.12 o 
  -4 -11   3       12.59        6.85      4.03 o 
  -3 -11   3       56.91       59.74     12.57 o 
  -2 -11   3        0.87        1.32      2.82 o 
  -1 -11   3       49.10       37.90      8.79 o 
   0 -11   3       21.34       22.56      5.89 o 
   1 -11   3      143.48      156.35      7.57 o 
   2 -11   3       38.33       49.40      7.90 o 
   3 -11   3       28.99       26.70      4.69 o 
   4 -11   3       15.17       30.82      6.78 o 
   5 -11   3        3.67        1.50      3.56 o 
   6 -11   3       95.11       83.59      8.25 o 
   7 -11   3        1.75        9.65      5.46 o 
   8 -11   3       26.98       32.50     13.35 o 
  -9 -10   3        6.56       16.15      5.69 o 
  -8 -10   3        0.80        1.61      4.81 o 
  -7 -10   3        0.28        7.29      4.88 o 
  -6 -10   3      159.89      157.58     15.01 o 
  -5 -10   3      140.32      128.71      8.50 o 
  -4 -10   3        1.16        2.83      3.56 o 
  -3 -10   3       36.01       43.14      5.31 o 
  -2 -10   3       18.53       19.33      3.94 o 
  -1 -10   3      180.04      128.05     19.91 o 
   0 -10   3       11.46       16.48      3.20 o 
   1 -10   3       33.64       46.97      9.79 o 
   2 -10   3       54.25       51.99      7.90 o 
   3 -10   3       38.76       50.56      5.46 o 
   4 -10   3       71.34       89.53      6.98 o 
   5 -10   3        0.08        2.90      3.54 o 
   6 -10   3      213.23      212.49     28.36 o 
   7 -10   3        1.37        5.21      4.78 o 
   8 -10   3        2.92        0.00      4.69 o 
   9 -10   3        0.36        0.33     12.12 o 
 -10  -9   3        0.15        0.00      5.31 o 
  -9  -9   3       24.64       16.22      6.04 o 
  -8  -9   3       33.64       35.29     10.79 o 
  -7  -9   3       21.10       24.46      5.41 o 
  -6  -9   3       47.04       42.16      5.84 o 
  -5  -9   3      196.94      180.59     11.57 o 
  -4  -9   3        0.36        1.31      6.23 o 
  -3  -9   3        6.06        7.51      3.04 o 
  -2  -9   3      165.29      171.95      7.69 o 
  -1  -9   3        1.77        3.79      2.03 o 
   0  -9   3     1567.12     1354.32     19.33 o 
   1  -9   3        5.06        7.70      2.76 o 
   2  -9   3       12.79       13.27      3.33 o 
   3  -9   3        4.78        5.32      3.09 o 
   4  -9   3        2.88        0.00      4.67 o 
   5  -9   3      143.16      150.16      8.38 o 
   6  -9   3       18.15       17.71      4.92 o 
   7  -9   3        4.63        6.68      4.35 o 
   8  -9   3       11.01       13.96      5.35 o 
   9  -9   3       16.70       19.85      5.72 o 
 -10  -8   3       15.00       17.25      6.90 o 
  -9  -8   3      154.93      148.85     10.70 o 
  -8  -8   3       19.01       20.04      9.34 o 
  -7  -8   3      245.52      229.73     15.01 o 
  -6  -8   3        0.81        0.00      3.27 o 
  -5  -8   3       30.67       30.07      4.53 o 
  -4  -8   3      475.56      429.48     12.16 o 
  -3  -8   3      118.50      109.28      6.30 o 
  -2  -8   3     1785.84     1760.28     30.33 o 
  -1  -8   3       11.75        7.55      3.83 o 
   0  -8   3        0.46        0.23      1.86 o 
   1  -8   3      177.25      172.83      7.71 o 
   2  -8   3       33.02       34.64      4.18 o 
   3  -8   3      290.49      272.63      9.16 o 
   4  -8   3       85.21       85.75      6.18 o 
   5  -8   3        0.24        0.00      2.79 o 
   6  -8   3        0.41        5.31      3.87 o 
   7  -8   3        1.05        0.00      4.56 o 
   8  -8   3        0.71        5.66      3.95 o 
   9  -8   3        0.01        0.00      4.32 o 
 -10  -7   3        3.18        6.31      5.59 o 
  -9  -7   3        5.28       11.44      5.51 o 
  -8  -7   3        4.90        1.18      4.48 o 
  -7  -7   3       17.44       19.79      7.12 o 
  -6  -7   3       26.38       29.62      4.88 o 
  -5  -7   3       48.42       46.27      5.03 o 
  -4  -7   3       15.31       15.62      3.34 o 
  -3  -7   3      287.32      310.62      9.15 o 
  -2  -7   3       47.16       50.40      3.22 o 
  -1  -7   3        7.07        5.83      1.93 o 
   0  -7   3       14.92       16.90      2.42 o 
   1  -7   3      420.60      414.78      8.84 o 
   2  -7   3       52.73       57.19      4.89 o 
   3  -7   3        0.00        0.16      2.34 o 
   4  -7   3        3.04        3.75      2.66 o 
   5  -7   3       22.41       23.36      4.11 o 
   6  -7   3      570.88      503.87     14.04 o 
   7  -7   3        0.46        7.20      3.54 o 
   8  -7   3        6.89        4.49      3.70 o 
   9  -7   3        0.04        0.00      4.34 o 
  10  -7   3        1.93        2.29      4.77 o 
 -10  -6   3        4.65       11.12      6.67 o 
  -9  -6   3       68.73       71.97     10.68 o 
  -8  -6   3       12.84       17.26      4.99 o 
  -7  -6   3        8.01        8.57      3.67 o 
  -6  -6   3       15.57       20.41      3.74 o 
  -5  -6   3      472.95      461.40     12.03 o 
  -4  -6   3       19.52       22.17      3.27 o 
  -3  -6   3      246.84      252.74     10.12 o 
  -2  -6   3      222.80      204.97      4.97 o 
  -1  -6   3       13.14       15.21      2.02 o 
   0  -6   3        0.81        1.51      1.51 o 
   1  -6   3       12.35       11.80      2.23 o 
   2  -6   3     3042.66     3133.35     39.41 o 
   3  -6   3      142.01      136.61      5.96 o 
   4  -6   3     2244.81     2228.02     31.89 o 
   5  -6   3       26.14       26.23      4.12 o 
   6  -6   3      111.91      107.22      7.13 o 
   7  -6   3        5.76        4.37      3.57 o 
   8  -6   3       16.68       21.19      6.78 o 
   9  -6   3        0.01        0.97      7.12 o 
  10  -6   3       43.95       67.65     10.12 o 
 -11  -5   3        1.47        8.01      5.78 o 
 -10  -5   3       17.45       17.35      6.23 o 
  -9  -5   3       71.38       67.08      7.43 o 
  -8  -5   3      157.20      159.02     27.14 o 
  -7  -5   3        0.05        3.30      3.02 o 
  -6  -5   3       27.19       31.79      4.22 o 
  -5  -5   3      193.60      187.50     16.57 o 
  -4  -5   3        2.32        3.79      1.97 o 
  -3  -5   3       57.09       65.05      4.38 o 
  -2  -5   3      698.72      708.38     11.10 o 
  -1  -5   3       10.89       10.78      1.81 o 
   0  -5   3     1457.65     1309.42     15.98 o 
   1  -5   3       39.46       34.45      2.69 o 
   2  -5   3     2593.93     2619.40     33.19 o 
   3  -5   3      153.92      158.46     12.79 o 
   4  -5   3       29.25       26.04      4.89 o 
   5  -5   3      259.35      197.61      7.78 o 
   6  -5   3      133.46      118.53      7.07 o 
   7  -5   3       43.43       36.74      5.25 o 
   8  -5   3       89.21       91.02      7.73 o 
   9  -5   3        2.49        0.00      7.45 o 
  10  -5   3        9.49       15.21     17.46 o 
 -11  -4   3       11.43       18.46      6.67 o 
 -10  -4   3        2.54        0.00      4.67 o 
  -9  -4   3      144.78      155.66     20.13 o 
  -8  -4   3       11.04       12.20      4.23 o 
  -7  -4   3      239.28      262.84     13.35 o 
  -6  -4   3      192.14      196.54      5.82 o 
  -5  -4   3       10.89        9.69      1.77 o 
  -4  -4   3      134.58      136.66      4.06 o 
  -3  -4   3       56.54       58.89      2.58 o 
  -2  -4   3      111.09      167.16      3.91 o 
  -1  -4   3        3.91        1.85      1.08 o 
   0  -4   3        8.97        9.50      1.52 o 
   1  -4   3       65.55       74.40      4.17 o 
   2  -4   3       60.96       58.49      7.56 o 
   3  -4   3      264.76      235.32     16.13 o 
   4  -4   3      123.12      128.56      6.34 o 
   5  -4   3       38.02       36.16      9.79 o 
   6  -4   3       54.99       55.77      5.55 o 
   7  -4   3        0.59        0.00      2.99 o 
   8  -4   3       51.84       65.33     14.24 o 
   9  -4   3        2.04        0.00      3.89 o 
  10  -4   3       60.91       76.58      8.90 o 
 -12  -3   3       32.94       60.28     22.47 o 
 -11  -3   3        1.45       11.12      6.01 o 
 -10  -3   3        0.49        1.11      4.89 o 
  -9  -3   3        4.12        0.48     10.23 o 
  -8  -3   3        7.08        3.10      3.52 o 
  -7  -3   3        1.19        0.00      2.34 o 
  -6  -3   3      140.73      154.16      7.92 o 
  -5  -3   3      260.24      263.92      6.15 o 
  -4  -3   3       29.90       32.43      2.25 o 
  -3  -3   3      925.49      962.62     11.83 o 
  -2  -3   3        6.99        6.13      1.29 o 
  -1  -3   3      650.03      622.22      8.08 o 
   0  -3   3       30.55       25.07      2.01 o 
   1  -3   3      171.63      188.08      4.42 o 
   2  -3   3        5.70        5.54      2.45 o 
   3  -3   3       91.80       88.50      6.23 o 
   4  -3   3        1.63        3.78      4.00 o 
   5  -3   3      117.22      125.83      8.45 o 
   6  -3   3      709.85      672.95     61.62 o 
   7  -3   3        0.01        0.00      3.22 o 
   8  -3   3      100.11      124.57     15.79 o 
   9  -3   3        2.47        0.00      5.78 o 
  10  -3   3        0.47        0.00      4.43 o 
  11  -3   3        0.64        0.00      5.29 o 
 -12  -2   3        2.08       12.01     17.57 o 
 -11  -2   3        3.81        5.14      4.81 o 
 -10  -2   3        1.90        2.45      4.67 o 
  -9  -2   3      114.27      127.02      8.65 o 
  -8  -2   3       31.56       49.31      4.69 o 
  -7  -2   3       35.33       37.92      3.95 o 
  -6  -2   3      234.65      246.07      9.48 o 
  -5  -2   3     2639.40     2737.80     33.10 o 
  -4  -2   3       49.28       57.75      2.98 o 
  -3  -2   3      113.40      130.98      6.23 o 
  -2  -2   3       85.99       91.04      2.47 o 
  -1  -2   3        7.45        9.35      0.95 o 
   0  -2   3       32.62       33.62      3.52 o 
   1  -2   3        4.32        3.71      1.01 o 
   2  -2   3      694.59      902.92     14.53 o 
   3  -2   3      398.57      392.96      9.45 o 
   4  -2   3     3385.31     3451.52     43.83 o 
   5  -2   3       40.12       39.01      4.57 o 
   6  -2   3       14.80       11.07      6.45 o 
   7  -2   3      131.49      128.36      8.47 o 
   8  -2   3        6.80        4.25      6.56 o 
   9  -2   3       34.19       32.03      6.04 o 
  10  -2   3       36.85       67.03      8.01 o 
 -11  -1   3        3.10       18.03      5.76 o 
 -10  -1   3        0.24        0.00      4.00 o 
  -9  -1   3      123.37      111.22      7.02 o 
  -8  -1   3       46.17       47.23      5.23 o 
  -7  -1   3      344.30      387.21     23.13 o 
  -6  -1   3      124.95      118.41     10.79 o 
  -5  -1   3      108.82      132.80      5.25 o 
  -4  -1   3       34.57       33.35      2.46 o 
  -3  -1   3        7.83        9.11      1.28 o 
  -2  -1   3      171.48      177.39      3.29 o 
  -1  -1   3       49.01       48.49      3.56 o 
   0  -1   3   101345.56    97732.23    859.55 o 
   1  -1   3      326.79      320.01      8.12 o 
   2  -1   3     1066.01     1117.21     16.46 o 
   3  -1   3      374.29      365.74      8.76 o 
   4  -1   3       67.41       69.59      4.85 o 
   5  -1   3      198.86      185.93      7.59 o 
   6  -1   3       51.91       51.44      5.45 o 
   7  -1   3      591.81      528.34     14.62 o 
   8  -1   3       25.06       25.61      5.24 o 
   9  -1   3        2.34        0.00      3.89 o 
  10  -1   3       36.09       47.38      9.12 o 
  11  -1   3        0.72        0.00      7.34 o 
 -11   0   3       12.07       25.36      7.12 o 
 -10   0   3       11.81        5.05      7.90 o 
  -9   0   3       12.20       23.57      5.12 o 
  -8   0   3        0.00        3.78      2.86 o 
  -7   0   3        4.64        5.69      2.52 o 
  -6   0   3       86.11       93.99      5.35 o 
  -5   0   3        1.55        2.71      1.77 o 
  -4   0   3    11474.45    11998.36    126.12 o 
  -3   0   3       25.35       29.99      4.23 o 
  -2   0   3    27661.29    29838.59    476.91 o 
  -1   0   3       35.05       36.70      3.11 o 
   0   0   3      156.88      147.40      4.67 o 
   1   0   3      144.17      129.70      8.90 o 
   2   0   3      259.83      271.87      6.52 o 
   3   0   3        1.36        1.45      2.22 o 
   4   0   3       63.19       69.13      3.58 o 
   5   0   3      551.56      602.47     10.89 o 
   6   0   3       71.47       80.05      6.56 o 
   7   0   3       33.10       34.49      5.13 o 
   8   0   3      378.79      356.76     12.76 o 
   9   0   3        1.68        2.46      3.95 o 
  10   0   3       21.49       26.03      7.79 o 
  11   0   3        0.75        0.00      7.12 o 
 -12   1   3       15.42       17.57      7.79 o 
 -10   1   3       12.13        8.81      7.34 o 
  -9   1   3        2.94        5.88      3.46 o 
  -8   1   3      156.71      135.64     11.01 o 
  -7   1   3       24.39       23.30      3.83 o 
  -6   1   3     1202.91     1140.12     19.45 o 
  -5   1   3      504.98      541.17     11.18 o 
  -4   1   3        2.29        8.79      5.00 o 
  -3   1   3      635.59      606.02     14.46 o 
  -2   1   3       49.42       47.43      1.79 o 
  -1   1   3      364.39      379.76      5.49 o 
   0   1   3        2.75        0.00      2.22 o 
   1   1   3       55.83       52.49      2.56 o 
   2   1   3       39.03       38.13      3.96 o 
   3   1   3       85.90       91.77      3.45 o 
   4   1   3      248.66      262.29      6.31 o 
   5   1   3      352.67      385.86      8.63 o 
   6   1   3       75.53       89.01      6.31 o 
   7   1   3       51.30       56.39      6.24 o 
   8   1   3      265.35      270.63     11.06 o 
   9   1   3        1.47        7.79      5.34 o 
  10   1   3        3.60        7.56      6.01 o 
  11   1   3        6.50       10.45      8.45 o 
 -12   2   3        5.30       10.01      7.56 o 
 -11   2   3       29.51       24.10      5.93 o 
 -10   2   3        0.85        4.19      4.45 o 
  -9   2   3       66.33       68.06      6.90 o 
  -8   2   3      836.75      914.00     35.59 o 
  -7   2   3        0.46        0.00      2.78 o 
  -6   2   3       74.16       75.88      5.23 o 
  -5   2   3     4318.66     5003.99     57.73 o 
  -4   2   3      602.16      609.46     10.49 o 
  -3   2   3      318.80      292.55      5.99 o 
  -2   2   3        0.09        1.25      1.33 o 
  -1   2   3      129.52      125.06      3.20 o 
   0   2   3       55.90       47.52      2.40 o 
   1   2   3      258.85      252.31      8.79 o 
   2   2   3     7385.03     7441.49     71.42 o 
   3   2   3      106.72      112.52      3.89 o 
   4   2   3      187.71      187.18      5.53 o 
   5   2   3        6.43        6.94      2.18 o 
   6   2   3       17.21       15.99      3.52 o 
   7   2   3      250.86      267.58     10.15 o 
   8   2   3        0.00        9.79      5.12 o 
   9   2   3      120.61      135.24     12.01 o 
  10   2   3        0.55        0.44      5.12 o 
  11   2   3        1.14        0.89      7.56 o 
 -12   3   3       63.57       78.45      8.59 o 
 -11   3   3        3.76        6.96      4.77 o 
 -10   3   3       15.65       23.71      5.12 o 
  -9   3   3      164.44      147.50     13.57 o 
  -8   3   3        0.97        0.00      5.89 o 
  -7   3   3      767.63      901.06     17.28 o 
  -6   3   3      166.14      172.75      6.37 o 
  -5   3   3       15.79       22.75      2.80 o 
  -4   3   3       47.26       54.57      3.27 o 
  -3   3   3      171.35      160.86      4.75 o 
  -2   3   3      840.73      932.46     15.79 o 
  -1   3   3       50.33       49.12      2.51 o 
   0   3   3   248086.28   219376.28   2597.54 o 
   1   3   3      182.43      182.46      4.78 o 
   2   3   3      245.86      242.98      5.38 o 
   3   3   3       40.03       42.44      2.73 o 
   4   3   3       63.73       62.61      4.88 o 
   5   3   3       46.90       54.50      4.53 o 
   6   3   3       17.78       17.09      3.56 o 
   7   3   3      849.12      843.26     24.02 o 
   8   3   3        0.13        1.11      4.89 o 
   9   3   3        0.06        0.00      4.67 o 
  10   3   3       30.11       34.70      7.79 o 
 -12   4   3        2.95        1.86      8.01 o 
 -11   4   3        4.05        9.94      4.64 o 
 -10   4   3        3.35        3.56      5.56 o 
  -9   4   3        2.84        0.73      4.56 o 
  -8   4   3        0.32        0.82      3.23 o 
  -7   4   3      100.27      102.60     17.57 o 
  -6   4   3      312.55      318.45      8.91 o 
  -5   4   3       27.62       27.86      5.89 o 
  -4   4   3     4025.11     4158.70     49.08 o 
  -3   4   3        0.06        0.96      1.37 o 
  -2   4   3    21145.03    22065.60    226.18 o 
  -1   4   3       83.78       75.79      3.36 o 
   0   4   3       15.48       16.94      2.03 o 
   1   4   3       36.16       39.38      2.67 o 
   2   4   3      124.65      131.17      5.30 o 
   3   4   3        9.26        6.49      1.66 o 
   4   4   3      225.32      195.36      8.38 o 
   5   4   3      735.75      739.87     13.32 o 
   6   4   3       54.25       61.52      6.55 o 
   7   4   3      140.13      129.16      9.50 o 
   8   4   3      214.91      222.44     13.12 o 
   9   4   3        5.79        1.33      4.67 o 
  10   4   3        3.99       11.57      6.01 o 
 -11   5   3       20.37       18.36      6.78 o 
 -10   5   3        8.88        5.08      4.18 o 
  -9   5   3       17.03        7.06      3.69 o 
  -8   5   3      601.97      546.61     25.36 o 
  -7   5   3        3.68        5.98      2.69 o 
  -6   5   3       76.86       58.68      5.34 o 
  -5   5   3      203.46      178.00      7.79 o 
  -4   5   3        0.33        1.92      1.63 o 
  -3   5   3       73.70       72.36      3.98 o 
  -2   5   3       24.60       24.89      2.59 o 
  -1   5   3       66.46       72.01      3.53 o 
   0   5   3       63.73       61.50      3.42 o 
   1   5   3       75.56       75.24      4.08 o 
   2   5   3       50.64       56.38      2.87 o 
   3   5   3      217.63      213.10     11.14 o 
   4   5   3      580.83      585.20     13.78 o 
   5   5   3      178.36      162.44      7.21 o 
   6   5   3       21.81       23.73     10.34 o 
   7   5   3       29.83       42.12      6.42 o 
   8   5   3      122.57      139.04     13.35 o 
   9   5   3        1.26        0.00      5.34 o 
  10   5   3        3.35        9.12      6.45 o 
 -11   6   3        9.15       23.69      5.15 o 
 -10   6   3       17.61       29.66     10.01 o 
  -9   6   3       38.58       32.32     10.34 o 
  -8   6   3      560.67      543.57     14.41 o 
  -7   6   3       14.01       15.07      4.00 o 
  -6   6   3        4.31        3.34      4.23 o 
  -5   6   3     1418.46     1455.77     23.00 o 
  -4   6   3      194.28      189.33      6.70 o 
  -3   6   3       69.73       62.21      7.12 o 
  -2   6   3       58.56       52.69      3.74 o 
  -1   6   3      315.71      286.97      7.10 o 
   0   6   3       57.94       62.70      3.67 o 
   1   6   3      117.52      115.61      4.23 o 
   2   6   3     3998.24     4018.54     37.26 o 
   3   6   3        0.40        0.00      1.29 o 
   4   6   3     1092.39      976.78     17.54 o 
   5   6   3        1.31        0.00      3.49 o 
   6   6   3        0.81        4.07      3.30 o 
   7   6   3       53.33       71.91     18.57 o 
   8   6   3        0.49        2.91      4.79 o 
   9   6   3       46.33       58.50      9.56 o 
  10   6   3        3.03        6.01      7.34 o 
 -11   7   3        0.88        0.45      4.71 o 
 -10   7   3        0.10       10.27     11.57 o 
  -9   7   3       54.24       47.28      6.09 o 
  -8   7   3       42.74       54.52      5.89 o 
  -7   7   3      312.10      303.22     10.49 o 
  -6   7   3        1.43        2.85      3.89 o 
  -5   7   3      119.83      125.73      8.12 o 
  -4   7   3        0.72        4.30      2.78 o 
  -3   7   3       60.02       67.00      6.12 o 
  -2   7   3       24.42       32.04      3.66 o 
  -1   7   3       74.65       73.79      4.22 o 
   0   7   3    38977.04    40522.53    410.81 o 
   1   7   3        3.87        0.00      3.40 o 
   2   7   3        8.84       11.17      2.37 o 
   3   7   3        0.31        4.89      2.47 o 
   4   7   3       28.46       36.00      4.37 o 
   5   7   3        6.08        7.44      3.25 o 
   6   7   3       11.36       15.69      5.34 o 
   7   7   3      180.33      195.88     11.12 o 
   8   7   3       13.20       10.31      7.45 o 
   9   7   3        0.47        0.89      5.78 o 
 -11   8   3        0.68        4.18      5.67 o 
 -10   8   3        6.50       22.98     10.68 o 
  -9   8   3        3.32        5.52      4.44 o 
  -8   8   3       12.82       19.46      6.23 o 
  -7   8   3        9.42        6.67      6.01 o 
  -6   8   3      289.41      272.63      9.87 o 
  -5   8   3       44.27       49.49     10.12 o 
  -4   8   3       39.50       30.93      4.01 o 
  -3   8   3       34.44       34.50      3.91 o 
  -2   8   3      400.69      408.09     10.44 o 
  -1   8   3       13.42       10.67      2.50 o 
   0   8   3       57.90       67.03      4.16 o 
   1   8   3        0.85        3.39      1.94 o 
   2   8   3        2.51        1.98      4.78 o 
   3   8   3        3.10        4.02      3.30 o 
   4   8   3       42.99       42.19      5.11 o 
   5   8   3       73.17       67.69     11.86 o 
   6   8   3      100.34      105.13     14.12 o 
   7   8   3       66.09       69.22     17.91 o 
   8   8   3       31.62       39.69      8.23 o 
   9   8   3       11.85        7.56      6.67 o 
 -10   9   3        0.61        0.75      4.94 o 
  -9   9   3       22.15       21.41      5.46 o 
  -8   9   3      176.59      178.61      9.99 o 
  -7   9   3        0.79        0.56      3.89 o 
  -6   9   3      140.62      145.71      8.36 o 
  -5   9   3       49.01       44.36      5.15 o 
  -4   9   3       72.15       70.75      5.67 o 
  -3   9   3        0.72        1.18      2.54 o 
  -2   9   3        0.78        0.00      2.14 o 
  -1   9   3      104.39       99.85      5.34 o 
   0   9   3        0.59        2.06      2.15 o 
   1   9   3       10.93       13.63      3.62 o 
   2   9   3        1.42        0.00      2.68 o 
   3   9   3       33.58       36.57      6.78 o 
   4   9   3      108.98      129.49      7.67 o 
   5   9   3       19.55       18.69      6.60 o 
   6   9   3       16.96       12.12      7.21 o 
   7   9   3        0.42        6.48      4.61 o 
   8   9   3       35.03       47.80      7.50 o 
   9   9   3        2.18       20.24      8.23 o 
 -10  10   3       22.81       30.57      8.90 o 
  -9  10   3        7.39        5.75      4.88 o 
  -8  10   3       58.76       50.15     14.68 o 
  -7  10   3        0.28        0.00      8.68 o 
  -6  10   3       18.55       21.36      4.97 o 
  -5  10   3      201.58      215.79      9.49 o 
  -4  10   3        6.74       10.74      3.89 o 
  -3  10   3       23.54       27.70      5.78 o 
  -2  10   3       26.69       29.81      5.12 o 
  -1  10   3      187.39      163.41     13.68 o 
   0  10   3       10.14        9.79      3.78 o 
   1  10   3        0.72        3.24      3.09 o 
   2  10   3      137.98      134.33     18.80 o 
   3  10   3        0.02        0.32      2.84 o 
   4  10   3      101.25       75.66      6.92 o 
   5  10   3        5.76        8.50      4.07 o 
   6  10   3        0.78        0.00      3.60 o 
   7  10   3        0.01        0.00     11.01 o 
   8  10   3        0.00        3.16      6.78 o 
  -9  11   3        0.54        0.67      5.68 o 
  -8  11   3       41.77       42.62      9.34 o 
  -7  11   3       21.27       16.83      5.57 o 
  -6  11   3        3.94        5.66      4.23 o 
  -5  11   3       83.21       87.87     10.57 o 
  -4  11   3        6.76        6.67      3.76 o 
  -3  11   3        1.27        0.00      3.49 o 
  -2  11   3       58.51       60.73      6.67 o 
  -1  11   3       32.33       31.81      5.56 o 
   0  11   3     1596.87     1532.16     32.70 o 
   1  11   3        0.98        6.01      4.45 o 
   2  11   3       33.23       34.84      5.77 o 
   3  11   3        5.48        7.64      6.12 o 
   4  11   3        0.45        3.93      3.96 o 
   5  11   3        0.02        0.00      3.82 o 
   6  11   3        0.47        4.69      6.29 o 
   7  11   3        0.84       10.88      5.73 o 
   8  11   3       20.67       24.16      8.03 o 
  -9  12   3        0.74        2.03      6.01 o 
  -8  12   3       12.77       18.90     13.57 o 
  -7  12   3        0.04        2.77      4.93 o 
  -6  12   3        7.43        7.34      4.61 o 
  -5  12   3        8.05        8.21      5.89 o 
  -4  12   3       82.95       93.53      8.45 o 
  -3  12   3       15.61       14.44      4.53 o 
  -2  12   3       42.90       45.82      6.67 o 
  -1  12   3        0.04        0.00      4.00 o 
   0  12   3       14.07       15.57      4.89 o 
   1  12   3        3.97        0.00      4.45 o 
   2  12   3        8.86       13.57      5.34 o 
   3  12   3        2.99        0.00      7.67 o 
   4  12   3        3.70        6.02      4.40 o 
   5  12   3        0.60        0.00      5.89 o 
   6  12   3        5.46        6.57      5.19 o 
   7  12   3       10.05       16.19      7.45 o 
  -8  13   3        2.43        5.97      8.12 o 
  -7  13   3        0.96        5.46      5.43 o 
  -6  13   3      118.38      122.46      9.60 o 
  -5  13   3       17.00       17.48      8.79 o 
  -4  13   3       32.51       35.70      9.79 o 
  -3  13   3        3.13        2.45      4.45 o 
  -2  13   3        0.40        0.00      4.00 o 
  -1  13   3       60.10       57.61      8.01 o 
   0  13   3        8.92        5.78      4.67 o 
   1  13   3        0.40        0.00      4.23 o 
   2  13   3        0.67        0.89      4.89 o 
   3  13   3        4.82       14.90      6.01 o 
   4  13   3        2.34        7.41      8.12 o 
   5  13   3        0.87        1.34      4.98 o 
   6  13   3        2.81        3.86      6.01 o 
  -7  14   3        2.63        0.00      5.66 o 
  -6  14   3        7.35        1.17     10.34 o 
  -5  14   3       14.63        4.30      5.37 o 
  -4  14   3        0.09        0.00      4.45 o 
  -3  14   3       20.29       23.36      6.23 o 
  -2  14   3        0.30        0.00      4.67 o 
  -1  14   3       70.84       63.62      8.68 o 
   0  14   3        0.09        0.44      4.67 o 
   1  14   3        2.63        0.00      4.89 o 
   2  14   3        2.11        0.00      4.89 o 
   3  14   3        1.73        0.00      5.12 o 
   4  14   3        1.83        0.00      4.67 o 
   5  14   3        2.56        0.00      9.23 o 
  -6  15   3        1.10        0.00      6.39 o 
  -5  15   3       22.90       26.69      7.56 o 
  -4  15   3        2.85       10.01      6.01 o 
  -3  15   3        0.63        6.45      5.56 o 
  -2  15   3        0.12        0.00      5.56 o 
  -1  15   3        3.48        7.56      6.01 o 
   0  15   3       71.35       89.42     10.45 o 
   1  15   3        0.66        2.22      6.23 o 
   2  15   3        2.76       14.24      6.90 o 
   3  15   3        1.86        2.22      6.01 o 
   4  15   3        0.68        0.00      6.23 o 
  -4  16   3       12.04       33.14      8.45 o 
  -3  16   3        3.31        8.90      6.67 o 
  -2  16   3        2.86        5.12      6.90 o 
  -1  16   3        0.76        4.67      6.45 o 
   0  16   3        0.20        5.12      6.67 o 
   1  16   3        8.89        9.12      6.90 o 
   2  16   3        0.94        9.56      7.34 o 
  -4 -16   4        0.07        2.51      6.43 o 
  -3 -16   4       11.62       14.92     21.47 o 
  -2 -16   4        0.16        2.22      6.23 o 
  -1 -16   4        2.81        4.67      6.01 o 
   0 -16   4        0.28        1.78      6.45 o 
   1 -16   4        3.52       15.35      7.12 o 
   2 -16   4        1.14        8.90      7.12 o 
   3 -16   4        0.01       12.68      7.56 o 
  -5 -15   4        2.91       11.29      6.06 o 
  -4 -15   4        0.11        1.05      5.92 o 
  -3 -15   4       32.01       26.82      6.37 o 
  -2 -15   4        2.97        7.93      5.17 o 
  -1 -15   4        0.04        0.00      4.89 o 
   0 -15   4        4.21        0.44      5.12 o 
   1 -15   4        4.04       14.46      6.01 o 
   2 -15   4        0.95        0.00      5.56 o 
   3 -15   4        0.01        4.89      5.78 o 
   4 -15   4        5.54        3.78      6.67 o 
  -7 -14   4        3.53        8.61      6.59 o 
  -6 -14   4        0.62       19.84      6.40 o 
  -5 -14   4        0.00        2.35      6.90 o 
  -4 -14   4       22.54       16.79     18.02 o 
  -3 -14   4        0.92        0.00      3.91 o 
  -2 -14   4       79.25       92.77      9.56 o 
  -1 -14   4       21.55       31.91      6.08 o 
   0 -14   4      179.35      168.83     11.34 o 
   1 -14   4        7.43        8.23      5.34 o 
   2 -14   4        0.23       10.68      5.56 o 
   3 -14   4        4.94        3.78      4.89 o 
   4 -14   4        6.80       10.97      4.99 o 
   5 -14   4        0.33        1.96      5.51 o 
  -8 -13   4        0.61        0.00      6.21 o 
  -7 -13   4       13.06       21.41     19.46 o 
  -6 -13   4        0.02        1.53      5.00 o 
  -5 -13   4        1.14        1.49      4.72 o 
  -4 -13   4        0.04        4.54      4.74 o 
  -3 -13   4        0.03        4.13      4.20 o 
  -2 -13   4        8.10        4.22      8.68 o 
  -1 -13   4       63.80       66.35     20.80 o 
   0 -13   4        0.54        4.45      4.23 o 
   1 -13   4      114.82      133.91     10.90 o 
   2 -13   4       32.68       37.59      6.67 o 
   3 -13   4       70.88       81.33      8.04 o 
   4 -13   4        5.19        7.82      4.75 o 
   5 -13   4        2.89        4.67      8.45 o 
   6 -13   4        7.62        7.91      5.06 o 
  -8 -12   4      205.75      188.42     12.60 o 
  -7 -12   4        2.57        7.61      5.55 o 
  -6 -12   4       87.74       98.98      9.56 o 
  -5 -12   4       45.59       49.59      7.10 o 
  -4 -12   4        0.20        5.89      6.12 o 
  -3 -12   4       19.35       19.34      4.65 o 
  -2 -12   4        1.80        0.36      5.67 o 
  -1 -12   4      176.87      171.78     17.46 o 
   0 -12   4        2.72        7.40      3.80 o 
   1 -12   4        0.57        0.00      4.00 o 
   2 -12   4        0.23        0.00      3.40 o 
   3 -12   4        0.30        1.63      3.62 o 
   4 -12   4      172.22      183.40     14.90 o 
   5 -12   4       15.65       22.04      5.09 o 
   6 -12   4      145.38      139.47     22.47 o 
   7 -12   4        0.00        0.91      6.01 o 
  -9 -11   4        1.23        3.78     14.46 o 
  -8 -11   4       32.62       27.88      6.56 o 
  -7 -11   4       77.05       78.81      8.77 o 
  -6 -11   4       22.77       21.18      6.23 o 
  -5 -11   4       81.08       90.36      8.34 o 
  -4 -11   4        3.28        6.89     10.57 o 
  -3 -11   4      303.72      309.49     11.30 o 
  -2 -11   4       10.69       19.14      4.29 o 
  -1 -11   4        4.53        2.76      3.33 o 
   0 -11   4        1.58        1.41      3.12 o 
   1 -11   4       36.46       39.14      5.05 o 
   2 -11   4       60.41       67.10      6.37 o 
   3 -11   4        0.76        0.00      3.67 o 
   4 -11   4        2.72        3.34      3.94 o 
   5 -11   4       18.66       11.78      5.56 o 
   6 -11   4       29.08       33.16      6.10 o 
   7 -11   4        0.58        6.70      7.67 o 
   8 -11   4        2.86        0.00      7.67 o 
 -10 -10   4        2.67        9.12     15.79 o 
  -9 -10   4       25.56       23.33      6.72 o 
  -8 -10   4       24.90       17.36      6.01 o 
  -7 -10   4      128.71      148.82     10.04 o 
  -6 -10   4        0.00        0.35      3.88 o 
  -5 -10   4        0.30        4.45      3.53 o 
  -4 -10   4      102.50       95.65     11.57 o 
  -3 -10   4        2.54        9.38      4.23 o 
  -2 -10   4       25.63       26.86      4.26 o 
  -1 -10   4       32.36       27.81      8.01 o 
   0 -10   4      384.10      348.06      9.19 o 
   1 -10   4        9.89       17.16      3.70 o 
   2 -10   4       53.57       50.32      6.34 o 
   3 -10   4        0.23        0.00      3.45 o 
   4 -10   4        9.32       10.90      6.90 o 
   5 -10   4       17.10       18.09      5.12 o 
   6 -10   4        0.00        1.01      4.34 o 
   7 -10   4        2.85        4.61      4.26 o 
   8 -10   4        4.87        1.23      5.28 o 
 -10  -9   4        5.23        7.79     14.90 o 
  -9  -9   4       11.27       14.95      5.61 o 
  -8  -9   4        5.41        3.30      4.61 o 
  -7  -9   4       43.63       39.42      6.19 o 
  -6  -9   4       89.56       99.77      7.73 o 
  -5  -9   4        1.41        0.00      2.73 o 
  -4  -9   4      214.21      237.08      9.39 o 
  -3  -9   4        2.61        5.85      2.72 o 
  -2  -9   4       46.43       42.07      8.23 o 
  -1  -9   4      268.76      243.12      7.21 o 
   0  -9   4        2.50        2.34      2.28 o 
   1  -9   4      598.91      605.13     12.26 o 
   2  -9   4       13.42       12.29      3.40 o 
   3  -9   4      234.41      253.25     20.13 o 
   4  -9   4       33.17       24.92      7.23 o 
   5  -9   4       10.53       10.98      4.11 o 
   6  -9   4      325.36      293.89     11.50 o 
   7  -9   4       12.23        5.43      3.80 o 
   8  -9   4       21.80       18.63      5.46 o 
   9  -9   4       10.43       10.20      5.55 o 
 -10  -8   4        0.13        0.00     10.23 o 
  -9  -8   4        0.18        0.00      7.67 o 
  -8  -8   4      915.87      840.74     26.36 o 
  -7  -8   4       27.58       27.11      5.16 o 
  -6  -8   4       85.25       68.72      6.30 o 
  -5  -8   4       66.06       63.20      5.72 o 
  -4  -8   4        6.86        6.14      3.02 o 
  -3  -8   4      286.66      275.64     23.69 o 
  -2  -8   4       64.37       74.09      4.15 o 
  -1  -8   4     1351.23     1430.64     35.04 o 
   0  -8   4       52.02       47.45      3.82 o 
   1  -8   4       37.05       41.48      3.90 o 
   2  -8   4       43.66       38.06      4.38 o 
   3  -8   4        1.01        0.00      2.29 o 
   4  -8   4      854.34      833.75     49.83 o 
   5  -8   4       39.81       34.85      4.95 o 
   6  -8   4      751.32      651.82     16.98 o 
   7  -8   4        0.31        6.92      3.83 o 
   8  -8   4        0.63        5.59      4.06 o 
   9  -8   4        9.87       13.72      5.34 o 
 -10  -7   4        7.95       26.25     14.90 o 
  -9  -7   4        7.31        9.94      5.17 o 
  -8  -7   4      160.99      185.50     22.13 o 
  -7  -7   4      452.18      437.51     13.55 o 
  -6  -7   4       14.91       20.01      7.67 o 
  -5  -7   4      313.33      313.18     18.80 o 
  -4  -7   4        0.02        3.34      2.49 o 
  -3  -7   4      950.87      981.98     13.91 o 
  -2  -7   4      276.94      257.49      6.25 o 
  -1  -7   4        2.48        0.85      1.90 o 
   0  -7   4        0.14        1.24      1.70 o 
   1  -7   4       80.65       84.65      4.64 o 
   2  -7   4     1059.02     1146.75     37.81 o 
   3  -7   4        4.76        4.88      2.76 o 
   4  -7   4       49.91       49.07      5.03 o 
   5  -7   4        1.36        5.63      2.76 o 
   6  -7   4       24.19       21.40      4.11 o 
   7  -7   4        0.09        2.23      4.23 o 
   8  -7   4        5.97        0.00      3.62 o 
   9  -7   4        0.91        0.00      4.03 o 
 -10  -6   4        0.22        0.00     10.23 o 
  -9  -6   4      158.68      160.27     13.35 o 
  -8  -6   4      301.31      295.09     11.81 o 
  -7  -6   4      514.86      500.94     14.06 o 
  -6  -6   4       30.42       24.48      4.08 o 
  -5  -6   4        0.97        0.00      3.67 o 
  -4  -6   4       91.59       96.77      5.51 o 
  -3  -6   4       23.05       23.89      2.26 o 
  -2  -6   4      911.74      874.69     12.30 o 
  -1  -6   4        0.24        0.86      1.40 o 
   0  -6   4       10.16        7.57      2.09 o 
   1  -6   4       62.29       66.21      6.94 o 
   2  -6   4       94.14       92.51      5.32 o 
   3  -6   4       55.16       54.86      4.64 o 
   4  -6   4       59.26       76.70     23.80 o 
   5  -6   4      283.26      272.88      9.60 o 
   6  -6   4       36.54       39.68      5.18 o 
   7  -6   4       89.93       69.40      6.75 o 
   8  -6   4        5.33        7.78      4.01 o 
   9  -6   4        0.13        0.00      6.01 o 
  10  -6   4       62.01       67.69      8.60 o 
 -10  -5   4       22.29       13.37      5.48 o 
  -9  -5   4       23.13       26.41      9.12 o 
  -8  -5   4        8.88        5.94      7.67 o 
  -7  -5   4       80.37       78.89      6.29 o 
  -6  -5   4       75.23       85.10      6.12 o 
  -5  -5   4       37.02       37.04      3.65 o 
  -4  -5   4      763.36      748.94     12.90 o 
  -3  -5   4       96.65       99.18      6.61 o 
  -2  -5   4      647.23      621.55      9.24 o 
  -1  -5   4       17.87       22.04      2.06 o 
   0  -5   4        0.36        0.17      1.21 o 
   1  -5   4       41.12       37.37      3.78 o 
   2  -5   4      913.20      892.43     28.25 o 
   3  -5   4     1003.03      929.42     36.92 o 
   4  -5   4       55.12       62.60      5.01 o 
   5  -5   4       16.68       19.26      9.56 o 
   6  -5   4      498.37      450.34     12.90 o 
   7  -5   4      110.58      108.49      9.23 o 
   8  -5   4      109.97      123.93      8.78 o 
   9  -5   4        9.78       10.40      4.65 o 
  10  -5   4        0.00        4.68      9.90 o 
 -10  -4   4        2.93        9.64      5.12 o 
  -9  -4   4        5.63        7.65      7.34 o 
  -8  -4   4      762.81      659.33     16.53 o 
  -7  -4   4       81.24       91.38      6.57 o 
  -6  -4   4       34.54       29.15      2.81 o 
  -5  -4   4       33.21       34.69      2.69 o 
  -4  -4   4        6.96       10.76      1.71 o 
  -3  -4   4     1502.16     1567.19     17.79 o 
  -2  -4   4      124.37      109.37      3.31 o 
  -1  -4   4     1721.85     1785.36     19.53 o 
   0  -4   4       20.49       20.71      1.93 o 
   1  -4   4      234.56      242.59      5.84 o 
   2  -4   4     1257.74     1200.88     18.31 o 
   3  -4   4       38.86       35.21      3.66 o 
   4  -4   4      157.27      165.94      6.77 o 
   5  -4   4       35.93       31.04      7.90 o 
   6  -4   4      437.45      376.74     21.24 o 
   7  -4   4       16.55       13.26      4.18 o 
   8  -4   4        9.80       13.99      7.90 o 
   9  -4   4        9.59        7.31      4.89 o 
  10  -4   4       11.16        0.06      4.85 o 
 -12  -3   4       57.60      130.57     28.92 o 
 -10  -3   4        2.36        6.88      8.90 o 
  -9  -3   4        0.05        0.05      3.62 o 
  -8  -3   4      161.18      149.57      8.38 o 
  -7  -3   4      562.43      585.70     11.26 o 
  -6  -3   4      351.11      349.53      7.84 o 
  -5  -3   4     1331.67     1700.15     20.26 o 
  -4  -3   4      269.58      279.34      5.74 o 
  -3  -3   4      194.97      196.36      4.25 o 
  -2  -3   4      126.52      134.85      3.34 o 
  -1  -3   4        4.32        4.71      1.08 o 
   0  -3   4        6.31        3.74      2.58 o 
   1  -3   4       37.11       38.16      3.28 o 
   2  -3   4     3348.91     3529.74     42.03 o 
   3  -3   4       17.19       18.68      4.89 o 
   4  -3   4      251.67      232.95      8.38 o 
   5  -3   4       38.59       35.35      4.59 o 
   6  -3   4       23.04       21.49      7.45 o 
   7  -3   4        0.24        6.10      5.56 o 
   8  -3   4       63.16       57.39     12.23 o 
   9  -3   4       16.10       15.13      8.90 o 
  10  -3   4        8.26        7.62      5.18 o 
 -12  -2   4        0.35        7.79     16.91 o 
 -10  -2   4        0.06        1.32     10.68 o 
  -9  -2   4       45.40       51.99      6.46 o 
  -8  -2   4      189.39      181.57      7.05 o 
  -7  -2   4      518.70      606.69     12.50 o 
  -6  -2   4       78.66       78.43      4.33 o 
  -5  -2   4       21.01       29.52      5.45 o 
  -4  -2   4       16.25       19.68      1.97 o 
  -3  -2   4      302.15      299.59      5.55 o 
  -2  -2   4     1607.45     1666.48     19.31 o 
  -1  -2   4       69.96       62.95      3.36 o 
   0  -2   4      231.64      196.27      4.05 o 
   1  -2   4        8.58       11.74      2.12 o 
   2  -2   4        3.49        7.18      4.89 o 
   3  -2   4      315.63      299.30      8.49 o 
   4  -2   4      296.24      290.02      9.34 o 
   5  -2   4      815.84      814.59     17.25 o 
   6  -2   4      218.06      194.21      8.82 o 
   7  -2   4      138.05      137.50      9.03 o 
   8  -2   4       31.25       38.14      6.29 o 
   9  -2   4       13.49       18.02      5.31 o 
  10  -2   4       65.93       80.62      8.70 o 
 -10  -1   4        0.14        3.88      3.91 o 
  -9  -1   4        0.48        3.56      3.29 o 
  -8  -1   4       25.11       33.56      4.68 o 
  -7  -1   4       87.54       99.65      6.90 o 
  -6  -1   4      826.41      823.11     16.02 o 
  -5  -1   4      462.68      455.51     16.91 o 
  -4  -1   4     1171.40     1405.01     18.15 o 
  -3  -1   4        9.53       10.25      1.19 o 
  -2  -1   4       37.11       46.04      4.23 o 
  -1  -1   4        1.51        0.00      1.56 o 
   0  -1   4        1.86        1.43      1.07 o 
   1  -1   4      145.27      157.55      4.80 o 
   2  -1   4      436.48      462.23      9.56 o 
   3  -1   4     1265.42     1205.45     19.35 o 
   4  -1   4      127.13      121.75      6.13 o 
   5  -1   4       59.35       71.54      5.76 o 
   6  -1   4       35.09       35.67      4.92 o 
   7  -1   4      309.66      263.21     10.63 o 
   8  -1   4       56.60       69.33      7.37 o 
   9  -1   4        0.12        0.31      3.70 o 
  10  -1   4        0.12       10.23      6.67 o 
 -10   0   4        0.81        7.24      7.12 o 
  -9   0   4        6.80        2.97      3.00 o 
  -8   0   4      108.76      118.48      7.14 o 
  -7   0   4       24.96       23.78      3.49 o 
  -6   0   4      358.85      327.76      9.01 o 
  -5   0   4       36.20       45.16      3.78 o 
  -4   0   4        0.94        3.66      2.56 o 
  -3   0   4       27.10       26.03      3.34 o 
  -2   0   4        2.68        0.22      1.78 o 
  -1   0   4     3004.61     2952.87     52.94 o 
   0   0   4       75.67       85.71      2.92 o 
   1   0   4      749.35      721.01     20.58 o 
   2   0   4     1236.99     1295.72     25.58 o 
   3   0   4       56.33       62.00      4.15 o 
   4   0   4     1413.53     1418.58     22.50 o 
   5   0   4       41.38       44.44      5.67 o 
   6   0   4        2.71        4.85      3.06 o 
   7   0   4      108.42      116.16      7.96 o 
   8   0   4        2.06       10.82      4.17 o 
   9   0   4        0.33        0.00      3.87 o 
  10   0   4        0.41        0.00      5.78 o 
 -10   1   4       10.94       35.37     10.68 o 
  -9   1   4       31.51       39.59      5.18 o 
  -8   1   4        6.17       10.51      4.12 o 
  -7   1   4        1.30        0.60      2.37 o 
  -6   1   4       13.49       15.48      2.96 o 
  -5   1   4     3397.07     4087.31     82.52 o 
  -4   1   4      428.69      432.41      7.61 o 
  -3   1   4      163.98      173.71      5.78 o 
  -2   1   4     2536.03     2631.45     48.94 o 
  -1   1   4       14.95       14.53      1.21 o 
   0   1   4       46.68       46.71      2.55 o 
   1   1   4      160.94      144.60      4.43 o 
   2   1   4      431.21      483.40     11.46 o 
   3   1   4        6.07        6.17      1.92 o 
   4   1   4      148.46      148.78      4.84 o 
   5   1   4      235.04      223.96      8.39 o 
   6   1   4       15.48       12.93      5.23 o 
   7   1   4        1.45        0.87      3.09 o 
   8   1   4       52.47       62.15      6.93 o 
   9   1   4       30.67       20.24      7.12 o 
  10   1   4        1.17        5.34      6.01 o 
 -11   2   4        4.18        7.95      6.23 o 
 -10   2   4       24.78       23.49     10.79 o 
  -9   2   4      111.79      111.72     10.34 o 
  -8   2   4      233.45      250.28      8.95 o 
  -7   2   4      159.91      182.36      6.96 o 
  -6   2   4        5.81        5.35      2.21 o 
  -5   2   4       37.90       35.68      2.88 o 
  -4   2   4      157.48      183.73      5.56 o 
  -3   2   4      422.44      401.47      6.90 o 
  -2   2   4        0.02        0.46      0.97 o 
  -1   2   4      175.82      169.92      3.97 o 
   0   2   4     2984.85     3083.58     34.84 o 
   1   2   4       20.72       21.09      2.08 o 
   2   2   4        1.85        2.17      1.45 o 
   3   2   4        2.78        1.92      1.37 o 
   4   2   4       29.20       29.19      3.89 o 
   5   2   4      355.08      343.33     26.92 o 
   6   2   4       89.26       79.22      7.12 o 
   7   2   4       11.95        8.32      6.56 o 
   8   2   4       78.32       70.96      9.56 o 
   9   2   4       49.29       40.48      8.45 o 
  10   2   4        0.00        8.01      6.67 o 
 -12   3   4       35.02       56.72     14.01 o 
 -11   3   4       43.31       50.85      6.57 o 
 -10   3   4       47.93       53.90      6.30 o 
  -9   3   4       38.54       45.41     12.79 o 
  -8   3   4      155.41      144.95      7.24 o 
  -7   3   4       93.86       96.20      5.51 o 
  -6   3   4     1721.57     1835.09     26.47 o 
  -5   3   4      545.57      555.41     12.79 o 
  -4   3   4     3910.70     3974.85     46.50 o 
  -3   3   4       65.09       65.75      7.12 o 
  -2   3   4       56.77       57.08      2.86 o 
  -1   3   4      157.76      146.13      4.45 o 
   0   3   4       21.14       18.13      3.11 o 
   1   3   4        0.00        2.95      1.49 o 
   2   3   4      238.96      217.24      6.02 o 
   3   3   4       16.04       14.89      2.07 o 
   4   3   4       10.10       10.91      2.36 o 
   5   3   4      142.90      144.59     11.01 o 
   6   3   4      244.36      251.37      9.34 o 
   7   3   4      229.65      228.22     12.68 o 
   8   3   4      423.06      421.74     18.02 o 
   9   3   4        5.23       10.23      6.23 o 
  10   3   4        0.03        1.78      6.45 o 
 -12   4   4        7.34       27.36     11.34 o 
 -11   4   4       12.84        8.95      4.69 o 
 -10   4   4       43.05       51.68      6.38 o 
  -9   4   4        4.68        7.08      3.50 o 
  -8   4   4      185.23      188.35     26.69 o 
  -7   4   4        1.70        0.00      5.34 o 
  -6   4   4        3.98       12.46      6.67 o 
  -5   4   4        0.42        1.93      3.23 o 
  -4   4   4        9.13       11.13      2.21 o 
  -3   4   4      763.14      759.85     17.68 o 
  -2   4   4       15.92       24.11      3.45 o 
  -1   4   4     4087.72     4214.21     47.03 o 
   0   4   4       62.63       56.74      3.15 o 
   1   4   4      180.27      172.74      5.16 o 
   2   4   4       11.85       11.83      2.20 o 
   3   4   4       15.21       17.92      2.39 o 
   4   4   4      791.40      771.15     12.83 o 
   5   4   4        8.10        7.94      2.94 o 
   6   4   4       18.67       34.48      6.01 o 
   7   4   4       96.31       96.98      9.56 o 
   8   4   4        0.39        0.00      4.67 o 
   9   4   4       20.32       28.03      7.12 o 
  10   4   4        3.20        0.89      6.23 o 
 -12   5   4        0.27        0.00      8.90 o 
 -11   5   4        0.80        1.01      4.38 o 
 -10   5   4       26.23       34.51      8.90 o 
  -9   5   4       41.35       44.80      7.34 o 
  -8   5   4       36.28       36.39      6.67 o 
  -7   5   4      277.10      280.71     12.23 o 
  -6   5   4      161.38      152.62      6.47 o 
  -5   5   4      899.31      872.91     25.69 o 
  -4   5   4       37.49       44.16      5.67 o 
  -3   5   4       15.15       15.13      2.67 o 
  -2   5   4     2442.45     2524.93     30.88 o 
  -1   5   4       14.23       13.59      2.18 o 
   0   5   4       64.28       69.80      3.67 o 
   1   5   4      140.34      131.32      4.80 o 
   2   5   4      241.70      211.87      6.29 o 
   3   5   4        0.15        0.62      1.42 o 
   4   5   4        0.17        0.00      1.67 o 
   5   5   4      193.20      175.01     20.46 o 
   6   5   4        0.02        0.00      3.11 o 
   7   5   4        1.36        0.00      4.45 o 
   8   5   4       11.25        1.11      5.34 o 
   9   5   4       18.39       26.47      7.56 o 
  10   5   4        0.00        8.68      7.34 o 
 -11   6   4        8.43       13.65      8.90 o 
 -10   6   4        7.59       20.41      5.02 o 
  -9   6   4      115.85      117.75     15.68 o 
  -8   6   4      489.10      485.76     13.46 o 
  -7   6   4       23.89       24.47      4.89 o 
  -6   6   4        0.71        2.82      4.00 o 
  -5   6   4       11.28       14.87      5.89 o 
  -4   6   4      135.80      134.26      5.95 o 
  -3   6   4       37.72       37.02      3.42 o 
  -2   6   4       52.61       69.15      4.00 o 
  -1   6   4      187.44      185.53      8.56 o 
   0   6   4     1448.00     1419.40     20.07 o 
   1   6   4       77.31       68.76      7.12 o 
   2   6   4        2.19        0.78      2.56 o 
   3   6   4       28.11       20.88      2.78 o 
   4   6   4       16.80       16.87      3.45 o 
   5   6   4      109.30      106.80      6.76 o 
   6   6   4        1.41        1.78      3.78 o 
   7   6   4        0.48       10.01      5.12 o 
   8   6   4       33.69       41.15      7.79 o 
   9   6   4       33.82       42.04      8.68 o 
 -11   7   4       11.23       13.32      5.59 o 
 -10   7   4       15.74       17.44      4.88 o 
  -9   7   4       50.14       56.12      7.67 o 
  -8   7   4      282.32      289.32     11.12 o 
  -7   7   4       40.28       42.89      5.19 o 
  -6   7   4       59.30       60.60      8.90 o 
  -5   7   4      140.78      134.42     14.79 o 
  -4   7   4       80.66       87.37      6.23 o 
  -3   7   4        0.26        0.00      1.99 o 
  -2   7   4      140.20      126.03      5.27 o 
  -1   7   4       89.99       81.29      4.64 o 
   0   7   4        0.96        0.38      2.67 o 
   1   7   4       14.30       19.09      2.98 o 
   2   7   4       82.30       82.37      5.56 o 
   3   7   4       63.52       73.27      6.21 o 
   4   7   4       53.67       50.65      6.80 o 
   5   7   4       25.92       21.48      4.04 o 
   6   7   4        0.01        0.00      3.78 o 
   7   7   4       49.25       41.37      8.01 o 
   8   7   4      119.14      140.58     12.68 o 
   9   7   4        4.87        5.56      6.67 o 
 -11   8   4        4.13        6.78     10.01 o 
 -10   8   4       44.56       49.95      7.13 o 
  -9   8   4        0.91        0.00      4.01 o 
  -8   8   4      363.81      360.56     12.43 o 
  -7   8   4        9.89        1.79      3.76 o 
  -6   8   4      153.65      160.44     10.12 o 
  -5   8   4       41.55       36.26      5.56 o 
  -4   8   4       11.67        8.87      2.94 o 
  -3   8   4      194.55      198.19      8.45 o 
  -2   8   4        0.04        0.92      3.34 o 
  -1   8   4     1194.22     1166.86     34.26 o 
   0   8   4      138.84      132.18      6.78 o 
   1   8   4        0.50        0.00      4.12 o 
   2   8   4       69.26       81.41      7.12 o 
   3   8   4        2.67        0.00      2.78 o 
   4   8   4        9.30       20.18      4.51 o 
   5   8   4        0.05        0.00      3.25 o 
   6   8   4        2.21        1.81     14.79 o 
   7   8   4       27.56       33.81      7.56 o 
   8   8   4        2.33       11.34      6.23 o 
   9   8   4       38.71       59.17     11.12 o 
 -10   9   4       17.45        5.52      4.97 o 
  -9   9   4        1.88        8.56      4.75 o 
  -8   9   4       27.78       38.85      6.23 o 
  -7   9   4      146.57      146.80      9.03 o 
  -6   9   4       19.84       23.92      4.58 o 
  -5   9   4        5.51        8.31      3.42 o 
  -4   9   4        1.77        0.00      3.11 o 
  -3   9   4        0.02        1.56      3.11 o 
  -2   9   4      160.75      163.62      6.62 o 
  -1   9   4        3.64        0.00      2.30 o 
   0   9   4        0.03        0.00      3.34 o 
   1   9   4        4.93        8.45      3.78 o 
   2   9   4       75.95       75.41      7.56 o 
   3   9   4        1.98        7.40      3.45 o 
   4   9   4       40.80       37.89      5.78 o 
   5   9   4       53.85       54.69      7.13 o 
   6   9   4        1.79        5.70     12.23 o 
   7   9   4        0.09        5.12      5.34 o 
   8   9   4        2.98        0.00      5.34 o 
 -10  10   4        0.42        1.54      5.43 o 
  -9  10   4        2.51        7.86      5.28 o 
  -8  10   4       87.24       84.88      8.18 o 
  -7  10   4       96.14      103.91      8.02 o 
  -6  10   4        1.19        0.00      6.12 o 
  -5  10   4        0.00        0.15      3.38 o 
  -4  10   4        9.76       12.89      3.96 o 
  -3  10   4        0.01        3.78      3.56 o 
  -2  10   4       14.48       17.33      3.52 o 
  -1  10   4        2.41        1.86      5.12 o 
   0  10   4        0.00        0.00      3.34 o 
   1  10   4       57.25       58.95      6.90 o 
   2  10   4        0.96        0.00      3.78 o 
   3  10   4        8.41       10.57      3.96 o 
   4  10   4        3.12        0.00      4.34 o 
   5  10   4       57.13       65.03     12.68 o 
   6  10   4        0.03        0.67      4.89 o 
   7  10   4        0.29       10.90      6.23 o 
   8  10   4        2.48        6.23      7.79 o 
  -9  11   4       12.81       11.13      6.21 o 
  -8  11   4      115.60      113.16     12.35 o 
  -7  11   4        0.35        0.00      4.38 o 
  -6  11   4       70.21       86.02      7.49 o 
  -5  11   4       28.37       31.39      5.41 o 
  -4  11   4       68.52       73.64      9.12 o 
  -3  11   4        7.20       11.16      5.89 o 
  -2  11   4       81.10       79.58      5.98 o 
  -1  11   4       20.56       18.24      5.12 o 
   0  11   4        2.18        1.56      4.00 o 
   1  11   4       35.49       43.38      6.90 o 
   2  11   4        0.87        0.00      3.78 o 
   3  11   4        8.03        7.79      5.12 o 
   4  11   4       33.53       29.34      5.79 o 
   5  11   4        0.03       13.58      5.01 o 
   6  11   4       22.26       10.68      6.01 o 
   7  11   4        0.83        0.00      6.01 o 
  -9  12   4        0.00       10.38      6.76 o 
  -8  12   4      100.24      112.79     10.01 o 
  -7  12   4        1.17        0.00      4.77 o 
  -6  12   4       20.61       13.25      4.92 o 
  -5  12   4       24.17       20.02      5.34 o 
  -4  12   4        0.02        1.33      4.45 o 
  -3  12   4       58.44       51.47      9.90 o 
  -2  12   4        0.08        0.00      4.00 o 
  -1  12   4      121.13      112.78      9.34 o 
   0  12   4        4.83        6.67      4.67 o 
   1  12   4        4.11        2.67      4.67 o 
   2  12   4        0.22        4.89      5.12 o 
   3  12   4        0.75        2.67      4.89 o 
   4  12   4       57.65       64.51      9.34 o 
   5  12   4        0.42        0.00      5.56 o 
   6  12   4        2.46        4.67      6.45 o 
   7  12   4        2.04        7.34      8.23 o 
  -8  13   4        2.11        4.35      5.68 o 
  -7  13   4       42.64       40.52      8.23 o 
  -6  13   4        6.73        9.16      7.34 o 
  -5  13   4        1.17        7.92      4.73 o 
  -4  13   4        0.20        1.47      3.67 o 
  -3  13   4        0.15        2.00      4.67 o 
  -2  13   4        1.16        2.00      4.67 o 
  -1  13   4        0.05        4.00      4.67 o 
   0  13   4        2.89        8.23      5.12 o 
   1  13   4        3.65       10.01      5.12 o 
   2  13   4        1.64        8.01      5.56 o 
   3  13   4        2.32       10.01      5.78 o 
   4  13   4       22.86       27.36      7.34 o 
   5  13   4       10.49       13.35      6.90 o 
   6  13   4        0.14        0.00      7.34 o 
  -7  14   4       13.93       21.94     10.90 o 
  -6  14   4        0.02        0.00      5.12 o 
  -5  14   4        2.48        8.01      5.34 o 
  -4  14   4        0.13        4.23      5.34 o 
  -3  14   4        0.18        3.34      4.89 o 
  -2  14   4       20.04       20.02      6.23 o 
  -1  14   4        0.56        7.34      5.34 o 
   0  14   4       42.99       45.38      7.56 o 
   1  14   4       10.96       13.79      6.23 o 
   2  14   4        0.03        4.67      6.01 o 
   3  14   4       10.75       11.57      7.12 o 
   4  14   4        0.05        0.67      6.67 o 
   5  14   4       18.25       19.57      8.23 o 
  -6  15   4       25.17       19.57      7.34 o 
  -5  15   4        5.65        0.00      5.56 o 
  -4  15   4       13.88       12.23      6.23 o 
  -3  15   4        0.47        0.00      5.12 o 
  -2  15   4        2.06        0.00      5.56 o 
  -1  15   4        0.19        8.90      6.01 o 
   0  15   4        0.43        4.45      6.23 o 
   1  15   4       16.48        8.23      6.67 o 
   2  15   4        0.31        1.11      6.67 o 
   3  15   4        0.29        8.45      7.56 o 
   4  15   4        5.13        8.90      8.01 o 
  -4  16   4        0.56        6.23      6.67 o 
  -3  16   4       20.96       18.24      7.56 o 
  -2  16   4        0.66        3.78      6.45 o 
  -1  16   4        7.55        0.00      6.67 o 
   0  16   4        1.42       13.57      7.12 o 
   1  16   4        0.82        7.56      7.34 o 
   2  16   4        0.63        1.56      8.01 o 
  -3 -16   5        1.99        7.24     10.34 o 
  -2 -16   5       21.03       24.69      7.56 o 
  -1 -16   5        3.52        1.78      6.23 o 
   0 -16   5        7.20        7.12      6.45 o 
   1 -16   5        0.90        0.22      6.23 o 
   2 -16   5       24.19       14.90      7.56 o 
  -5 -15   5        8.03       11.72      6.46 o 
  -4 -15   5       49.85       64.31     10.34 o 
  -3 -15   5        0.14        0.42      4.64 o 
  -2 -15   5        7.11       17.88      5.63 o 
  -1 -15   5        2.96       13.79      6.01 o 
   0 -15   5        0.69        0.00      5.34 o 
   1 -15   5        5.26        1.33      5.56 o 
   2 -15   5        0.80        5.56      6.01 o 
   3 -15   5        6.57       14.24      6.67 o 
   4 -15   5        2.86       16.91      7.34 o 
  -7 -14   5        6.54        6.23     18.24 o 
  -6 -14   5      264.13      280.50     37.15 o 
  -5 -14   5        5.41        0.87      5.02 o 
  -4 -14   5        0.01        7.84      4.49 o 
  -3 -14   5       17.44       19.51      5.43 o 
  -2 -14   5       17.69       25.35     10.34 o 
  -1 -14   5        0.94        0.00     13.01 o 
   0 -14   5        4.17        6.01      5.12 o 
   1 -14   5      155.45      156.82     12.23 o 
   2 -14   5       14.20       24.47      6.23 o 
   3 -14   5        3.21        3.32      4.65 o 
   4 -14   5       36.01       43.83      8.34 o 
   5 -14   5        0.74        4.64      6.67 o 
  -7 -13   5        0.02        0.66      5.61 o 
  -6 -13   5        2.23        0.00     13.79 o 
  -5 -13   5        0.77        0.00      4.39 o 
  -4 -13   5        0.06        0.00      5.23 o 
  -3 -13   5       71.37       74.22      7.65 o 
  -2 -13   5        2.66        0.00      4.11 o 
  -1 -13   5      117.87      116.45     23.91 o 
   0 -13   5       10.60       18.68      5.78 o 
   1 -13   5        0.19        1.33      4.67 o 
   2 -13   5       36.93       36.32      6.03 o 
   3 -13   5        1.33       10.13      4.36 o 
   4 -13   5       28.56       30.61      6.01 o 
   5 -13   5        0.53        0.00      7.56 o 
   6 -13   5        3.51        5.45      5.81 o 
  -8 -12   5       31.24       20.91     17.13 o 
  -7 -12   5        9.46       14.45      5.63 o 
  -6 -12   5       14.76       12.28      5.20 o 
  -5 -12   5       29.20       22.55      5.58 o 
  -4 -12   5        9.56       10.54     12.12 o 
  -3 -12   5       11.40        7.89      4.41 o 
  -2 -12   5      140.46      132.62      9.23 o 
  -1 -12   5       27.83       26.49      6.01 o 
   0 -12   5       37.97       52.10      7.34 o 
   1 -12   5       15.14        9.66      3.96 o 
   2 -12   5       37.96       61.80      6.84 o 
   3 -12   5       27.37       35.98      6.12 o 
   4 -12   5        6.96       11.27      6.78 o 
   5 -12   5       50.79       55.79      7.33 o 
   6 -12   5       40.22       48.93     12.46 o 
   7 -12   5        1.68        0.00      5.59 o 
  -9 -11   5        7.45       13.35     16.02 o 
  -8 -11   5        9.08       18.46     15.57 o 
  -7 -11   5       46.73       40.32      7.16 o 
  -6 -11   5      145.35      142.18      9.23 o 
  -5 -11   5       34.02       41.14     10.12 o 
  -4 -11   5      137.63      137.90     13.01 o 
  -3 -11   5        6.19        5.34      3.89 o 
  -2 -11   5       77.52       74.81     13.68 o 
  -1 -11   5        0.35        0.00      3.45 o 
   0 -11   5       14.59       16.31      3.64 o 
   1 -11   5        1.58        2.51      3.32 o 
   2 -11   5        9.76       23.54      5.05 o 
   3 -11   5       88.37      107.35      7.95 o 
   4 -11   5        3.03        2.29     10.57 o 
   5 -11   5       13.08       20.58      5.11 o 
   6 -11   5      113.57      104.62     12.35 o 
   7 -11   5        0.03        0.00      5.34 o 
 -10 -10   5        3.55       10.45     16.24 o 
  -9 -10   5        2.20       10.45     14.68 o 
  -8 -10   5       45.49       86.53     20.46 o 
  -7 -10   5       86.61       81.43      8.02 o 
  -6 -10   5      512.55      460.78     25.80 o 
  -5 -10   5        9.85        9.34      3.72 o 
  -4 -10   5       66.59       65.26      6.24 o 
  -3 -10   5      202.48      188.87     15.35 o 
  -2 -10   5        0.85        3.55      7.23 o 
  -1 -10   5       16.08       17.23      3.58 o 
   0 -10   5        4.83        5.54      5.81 o 
   1 -10   5      362.53      326.64     27.08 o 
   2 -10   5      149.42      122.09      7.33 o 
   3 -10   5        9.74       15.48      3.94 o 
   4 -10   5      157.57      141.83      8.60 o 
   5 -10   5        0.23        0.00      6.34 o 
   6 -10   5      157.46      133.26     32.92 o 
   7 -10   5        3.18        4.87      4.36 o 
   8 -10   5        9.66       27.76      6.63 o 
 -10  -9   5       20.24       13.35     16.46 o 
  -9  -9   5       22.46       14.68     13.79 o 
  -8  -9   5       12.90        9.39      4.86 o 
  -7  -9   5       11.45       12.89      4.72 o 
  -6  -9   5       23.08       21.01      7.12 o 
  -5  -9   5      152.94      150.94      8.01 o 
  -4  -9   5       46.16       45.69      4.97 o 
  -3  -9   5      429.26      418.40     11.92 o 
  -2  -9   5        2.84        1.60      2.57 o 
  -1  -9   5      118.40      105.40     10.16 o 
   0  -9   5       57.72       71.67      4.95 o 
   1  -9   5       18.36       20.63      3.64 o 
   2  -9   5      124.28      154.01     14.12 o 
   3  -9   5        2.72        0.62      7.01 o 
   4  -9   5      145.50      143.06      8.23 o 
   5  -9   5        0.12        0.00      3.40 o 
   6  -9   5        0.53        7.98      4.18 o 
   7  -9   5        9.10       15.41      4.95 o 
   8  -9   5        0.89        0.15      3.83 o 
 -10  -8   5        3.43        8.90     13.57 o 
  -9  -8   5        6.46        3.78     11.57 o 
  -8  -8   5      137.27      115.79      8.93 o 
  -7  -8   5        5.03        6.61      8.68 o 
  -6  -8   5       38.37       39.60      5.31 o 
  -5  -8   5      140.66      141.79      7.46 o 
  -4  -8   5       31.81       32.72      4.22 o 
  -3  -8   5       23.51       29.45      3.83 o 
  -2  -8   5      417.63      431.33      9.01 o 
  -1  -8   5       83.60       85.05      5.43 o 
   0  -8   5       80.24       76.57      4.65 o 
   1  -8   5       35.45       38.51      3.91 o 
   2  -8   5       33.37       34.77      6.67 o 
   3  -8   5       57.39       58.35      5.78 o 
   4  -8   5       13.15       14.41      3.77 o 
   5  -8   5       87.33       86.40     17.24 o 
   6  -8   5      407.58      365.96     17.13 o 
   7  -8   5        5.26        6.64      3.80 o 
   8  -8   5        3.19        6.10      4.57 o 
   9  -8   5        3.89        9.03      8.12 o 
 -11  -7   5       11.27       32.25     16.68 o 
 -10  -7   5       23.36       28.92     15.57 o 
  -9  -7   5       31.67       39.37     14.01 o 
  -8  -7   5       11.71       16.16      5.17 o 
  -7  -7   5       53.00       52.04      5.92 o 
  -6  -7   5       85.65       86.43     17.46 o 
  -5  -7   5       67.21       70.48      5.35 o 
  -4  -7   5       55.77       46.62     13.90 o 
  -3  -7   5       72.85       69.55      3.77 o 
  -2  -7   5     1284.95     1264.63     16.86 o 
  -1  -7   5       17.49       21.25      3.91 o 
   0  -7   5      153.14      135.44      9.64 o 
   1  -7   5       23.27       29.87      3.29 o 
   2  -7   5        7.99        9.09      2.92 o 
   3  -7   5      449.38      434.53     11.75 o 
   4  -7   5       14.22       14.37      3.60 o 
   5  -7   5       75.12       72.62      6.41 o 
   6  -7   5      483.53      418.02     13.44 o 
   7  -7   5        1.50        1.94      3.74 o 
   8  -7   5       11.31       22.18      6.01 o 
   9  -7   5        2.47        0.00     10.68 o 
 -11  -6   5        1.27        5.34     13.79 o 
 -10  -6   5        4.44        6.23     12.68 o 
  -9  -6   5        0.02        0.00      9.79 o 
  -8  -6   5     1030.85     1063.80     22.58 o 
  -7  -6   5      344.76      351.91     13.57 o 
  -6  -6   5       55.88       67.09     11.46 o 
  -5  -6   5        4.31        4.00      4.56 o 
  -4  -6   5      257.50      235.30      7.25 o 
  -3  -6   5      874.98      918.17     12.90 o 
  -2  -6   5      260.06      256.32      6.06 o 
  -1  -6   5      322.54      337.10      8.52 o 
   0  -6   5        1.74        2.96      1.69 o 
   1  -6   5      398.17      392.54      8.50 o 
   2  -6   5      177.43      165.75      6.57 o 
   3  -6   5       44.71       45.69      7.34 o 
   4  -6   5       11.74       23.71      5.00 o 
   5  -6   5        1.21        0.00      2.62 o 
   6  -6   5     1476.45     1397.83     33.25 o 
   7  -6   5        6.48       13.35      4.24 o 
   8  -6   5        1.05        1.09      3.62 o 
   9  -6   5        0.35        0.00      6.67 o 
 -11  -5   5        2.01       13.12     13.12 o 
 -10  -5   5      191.47      191.07     25.36 o 
  -9  -5   5       53.10       37.81     14.01 o 
  -8  -5   5       18.40       17.33      4.63 o 
  -7  -5   5      164.37      157.50     22.24 o 
  -6  -5   5        6.62        6.92      4.45 o 
  -5  -5   5      838.95      829.14     12.57 o 
  -4  -5   5      247.80      242.73      8.74 o 
  -3  -5   5     1360.31     1581.88     18.64 o 
  -2  -5   5        0.00        0.49      1.23 o 
  -1  -5   5        2.26        3.08      1.42 o 
   0  -5   5      105.24      121.38      4.25 o 
   1  -5   5       33.81       31.43      2.91 o 
   2  -5   5     2430.04     2637.41     34.45 o 
   3  -5   5      100.98       94.23      5.41 o 
   4  -5   5      209.85      173.53      7.27 o 
   5  -5   5        4.36        1.62      2.55 o 
   6  -5   5        0.04        4.52      3.29 o 
   7  -5   5       74.51       80.07      7.07 o 
   8  -5   5       27.14       19.83      4.88 o 
   9  -5   5       20.71       28.34      6.78 o 
  10  -5   5       15.98       11.94      9.23 o 
 -11  -4   5        0.66        5.12     11.57 o 
 -10  -4   5       20.77       34.26     14.01 o 
  -9  -4   5       10.27        0.00      9.34 o 
  -8  -4   5      148.25      156.72      8.63 o 
  -7  -4   5      152.22      132.36      9.01 o 
  -6  -4   5        1.35        0.00      1.60 o 
  -5  -4   5      724.18      707.15     11.03 o 
  -4  -4   5       40.20       40.59      2.55 o 
  -3  -4   5       24.05       21.76      2.16 o 
  -2  -4   5     1397.67     1384.74     16.03 o 
  -1  -4   5        4.73        1.23      1.26 o 
   0  -4   5       36.65       33.32      2.47 o 
   1  -4   5        0.14        2.99      1.42 o 
   2  -4   5      776.23      784.53     14.19 o 
   3  -4   5      347.68      319.86      8.92 o 
   4  -4   5       34.45       36.10      4.38 o 
   5  -4   5      103.89      108.28      8.23 o 
   6  -4   5      679.67      568.36     21.69 o 
   7  -4   5       55.12       58.78      6.29 o 
   8  -4   5       24.29       23.46      5.55 o 
   9  -4   5        0.33        1.57      7.67 o 
  10  -4   5        0.65        0.00      5.10 o 
 -11  -3   5        0.02        0.00     10.23 o 
 -10  -3   5       31.43       59.61     16.24 o 
  -9  -3   5      313.69      279.95     11.45 o 
  -8  -3   5        9.57       11.64      4.03 o 
  -7  -3   5       12.59       18.74      2.93 o 
  -6  -3   5      109.40       86.41      4.19 o 
  -5  -3   5      100.77       92.95      6.55 o 
  -4  -3   5     6119.33     6735.62     63.50 o 
  -3  -3   5      221.69      226.26      4.61 o 
  -2  -3   5     1179.67     1222.15     14.16 o 
  -1  -3   5      166.03      161.56      4.53 o 
   0  -3   5       64.70       66.68      3.84 o 
   1  -3   5      890.04      876.32     11.89 o 
   2  -3   5       44.29       45.30      6.34 o 
   3  -3   5     2171.85     2363.63     53.83 o 
   4  -3   5       29.72       34.77      4.36 o 
   5  -3   5       87.47       73.90      6.25 o 
   6  -3   5      417.10      367.27     25.80 o 
   7  -3   5       15.92       15.48      4.69 o 
   8  -3   5      291.69      285.61     21.13 o 
   9  -3   5        2.12        6.67      7.12 o 
  10  -3   5        3.10       13.22     11.01 o 
 -11  -2   5        0.32        0.00     11.12 o 
 -10  -2   5        0.51        0.44      9.79 o 
  -9  -2   5       18.84       15.30      4.40 o 
  -8  -2   5     2098.44     2102.51     27.37 o 
  -7  -2   5      263.94      287.97     14.68 o 
  -6  -2   5     2597.62     2763.51     34.20 o 
  -5  -2   5       10.32       11.36      1.97 o 
  -4  -2   5       66.60       67.69      3.00 o 
  -3  -2   5      432.83      428.19     13.12 o 
  -2  -2   5      168.67      195.75      8.45 o 
  -1  -2   5      546.89      534.86      7.47 o 
   0  -2   5        1.18        0.41      1.20 o 
   1  -2   5       68.44       71.55      3.10 o 
   2  -2   5      232.83      210.63      6.78 o 
   3  -2   5      213.96      208.61      7.47 o 
   4  -2   5      726.39      681.60     15.01 o 
   5  -2   5        0.84        4.15      2.94 o 
   6  -2   5     2328.38     2200.61     35.17 o 
   7  -2   5        0.58        1.32      6.12 o 
   8  -2   5        3.71       10.89      4.70 o 
   9  -2   5        0.35        2.32      4.17 o 
  10  -2   5        1.17        0.00      6.01 o 
 -11  -1   5        0.07        0.00     10.68 o 
 -10  -1   5       45.97       48.94     14.46 o 
  -9  -1   5        4.72        5.25      2.99 o 
  -8  -1   5       17.75       12.98      4.23 o 
  -7  -1   5      265.50      276.63      8.22 o 
  -6  -1   5      116.72      109.91      4.97 o 
  -5  -1   5      508.66      448.94      8.76 o 
  -4  -1   5       15.81       19.31      3.23 o 
  -3  -1   5     4729.82     5314.95     92.09 o 
  -2  -1   5       17.97       18.24      3.34 o 
  -1  -1   5       81.86       69.67      3.23 o 
   0  -1   5      793.39      677.63     10.70 o 
   1  -1   5        0.07        0.32      1.04 o 
   2  -1   5     1340.85     1437.55     21.16 o 
   3  -1   5      227.11      208.03     13.68 o 
   4  -1   5        0.45        1.61      2.24 o 
   5  -1   5        4.20        1.87      3.00 o 
   6  -1   5        0.27        1.77      3.13 o 
   7  -1   5       84.28       75.57      7.32 o 
   8  -1   5        4.05        6.61      4.65 o 
   9  -1   5        0.11        4.35      4.40 o 
  10  -1   5       11.44       18.46      8.68 o 
  -9   0   5        4.25        2.45      3.78 o 
  -8   0   5       12.01        6.52      2.79 o 
  -7   0   5       46.34       62.96      4.53 o 
  -6   0   5        0.01        0.00      2.34 o 
  -5   0   5     2165.98     2176.08     27.16 o 
  -4   0   5        3.13        6.45      2.89 o 
  -3   0   5       56.13       68.73      6.01 o 
  -2   0   5     1636.52     1665.18     34.48 o 
  -1   0   5        1.55        2.08      0.99 o 
   0   0   5       34.21       29.95      2.22 o 
   1   0   5       20.24       20.00      2.30 o 
   2   0   5      327.29      343.60     14.46 o 
   3   0   5      601.82      566.84     12.02 o 
   4   0   5      158.61      165.17      7.05 o 
   5   0   5      505.99      509.28     31.03 o 
   6   0   5      140.27      138.13      8.22 o 
   7   0   5      263.39      231.75     31.14 o 
   8   0   5       26.91       30.87      5.71 o 
   9   0   5       11.33       16.02      6.45 o 
  10   0   5        0.05        0.00      6.67 o 
 -10   1   5        0.01        5.34      6.23 o 
  -9   1   5      337.35      301.18     20.69 o 
  -8   1   5       41.02       51.83     11.34 o 
  -6   1   5      241.78      229.24      6.32 o 
  -5   1   5       74.45       66.64      3.36 o 
  -4   1   5     5751.90     6591.45     80.30 o 
  -3   1   5        2.56        3.78      2.22 o 
  -2   1   5       18.28       23.13      4.00 o 
  -1   1   5      294.30      283.90      6.01 o 
   0   1   5        2.11        0.00      1.89 o 
   1   1   5     1867.89     1894.63     27.36 o 
   2   1   5       89.01       85.28      4.22 o 
   3   1   5     3931.47     4214.78     50.65 o 
   4   1   5        0.02        2.14      2.19 o 
   5   1   5       16.94       18.29      3.67 o 
   6   1   5       63.50       68.22     10.68 o 
   7   1   5       10.51       12.79      4.25 o 
   8   1   5      362.25      354.34     17.13 o 
   9   1   5        0.49        3.11      5.34 o 
  10   1   5        0.53        0.00      6.45 o 
 -11   2   5        1.69        3.34      6.90 o 
 -10   2   5        3.70       12.68      8.23 o 
  -9   2   5       71.35       78.32      6.46 o 
  -8   2   5       21.72       25.08      3.67 o 
  -7   2   5        0.08        0.00      2.04 o 
  -6   2   5      296.24      289.62      8.45 o 
  -5   2   5       18.21       18.44      2.17 o 
  -4   2   5        0.45        0.58      1.78 o 
  -3   2   5      163.61      170.15      4.14 o 
  -2   2   5      613.72      605.09      9.16 o 
  -1   2   5     1448.06     1617.83     19.99 o 
   0   2   5        0.71        0.07      1.28 o 
   1   2   5      238.83      224.27      5.98 o 
   2   2   5      671.17      651.66     11.92 o 
   3   2   5      202.25      211.04      6.89 o 
   4   2   5       89.44       92.57      7.67 o 
   5   2   5       54.97       57.17      5.29 o 
   6   2   5      316.14      264.29     10.15 o 
   7   2   5        3.52        8.19      3.74 o 
   8   2   5        1.53        0.00      4.89 o 
   9   2   5        8.01        2.89      5.78 o 
  10   2   5        0.93        2.67      7.34 o 
 -12   3   5       35.88       47.16     13.12 o 
 -11   3   5        0.87        5.56      7.56 o 
 -10   3   5      168.46      146.14     19.13 o 
  -9   3   5       10.53       13.56      3.89 o 
  -8   3   5       23.07       23.09      3.62 o 
  -7   3   5       43.24       46.96      4.26 o 
  -6   3   5      100.70       96.90      4.74 o 
  -5   3   5      188.66      180.84      6.23 o 
  -4   3   5      203.79      180.11      5.03 o 
  -3   3   5     2886.37     2916.97     33.91 o 
  -2   3   5        6.07        3.79      1.31 o 
  -1   3   5       77.08       72.71      3.20 o 
   0   3   5      987.08      962.71     14.15 o 
   1   3   5       32.66       29.89      2.67 o 
   2   3   5       22.75       25.61      2.88 o 
   3   3   5        0.68        2.04      1.87 o 
   4   3   5      238.06      211.82      7.69 o 
   5   3   5       10.55        7.07      3.10 o 
   6   3   5        2.39        8.72      3.42 o 
   7   3   5       14.14       11.34      5.56 o 
   8   3   5      102.92       97.65     10.90 o 
   9   3   5       16.33       13.57      7.12 o 
  10   3   5        0.00        0.00      6.90 o 
 -12   4   5        0.25        0.00      8.23 o 
 -11   4   5        0.83        0.00      7.79 o 
 -10   4   5       21.61       27.23      5.11 o 
  -9   4   5       51.32       38.29      8.01 o 
  -8   4   5        0.02        0.00      2.34 o 
  -7   4   5        5.79        3.33      5.23 o 
  -6   4   5       34.89       39.79      7.90 o 
  -5   4   5     1340.96     1258.34     22.24 o 
  -4   4   5      178.34      142.70      4.84 o 
  -3   4   5       90.67       81.21      4.12 o 
  -2   4   5       91.71       96.77      6.23 o 
  -1   4   5        3.83        5.29      2.56 o 
   0   4   5       59.46       57.93      4.67 o 
   1   4   5       12.01       10.51      3.34 o 
   2   4   5       10.74       15.36      4.56 o 
   3   4   5        0.84        2.00      1.89 o 
   4   4   5       35.81       35.34      3.92 o 
   5   4   5      587.73      572.46     13.59 o 
   6   4   5        5.70        7.56      4.45 o 
   7   4   5      246.43      252.02     13.79 o 
   8   4   5        0.01        0.00      5.56 o 
   9   4   5       22.45       21.80      7.34 o 
  10   4   5        0.47        5.34      7.56 o 
 -12   5   5        1.09        9.12     10.23 o 
 -11   5   5       20.45       22.69     10.01 o 
 -10   5   5        2.13        3.00      3.63 o 
  -9   5   5      138.28      130.62      7.85 o 
  -8   5   5       18.33       27.92      9.01 o 
  -7   5   5        0.02        0.00      8.34 o 
  -6   5   5        0.01        0.00      1.99 o 
  -5   5   5       52.33       54.55      4.09 o 
  -4   5   5      141.07      138.30      5.15 o 
  -3   5   5       32.75       28.85      2.66 o 
  -2   5   5       36.98       46.97      3.23 o 
  -1   5   5      118.71      117.60      4.57 o 
   0   5   5       27.74       26.87      2.88 o 
   1   5   5       29.80       33.64      3.13 o 
   2   5   5       13.25       12.41      2.50 o 
   3   5   5      845.86      828.85     16.13 o 
   4   5   5       18.37       21.23      3.29 o 
   5   5   5        5.23        1.56      3.78 o 
   6   5   5        3.09        6.01      4.45 o 
   7   5   5        0.26        2.45      4.45 o 
   8   5   5       85.63       81.41     10.45 o 
   9   5   5        3.49        3.78      6.45 o 
 -11   6   5        0.35        0.00      6.90 o 
 -10   6   5       13.37       21.52      5.45 o 
  -9   6   5       51.80       41.86      5.57 o 
  -8   6   5      520.85      497.73     14.35 o 
  -7   6   5      104.10      100.73      8.45 o 
  -6   6   5      305.08      304.71      9.35 o 
  -5   6   5        1.91        1.70      2.21 o 
  -4   6   5       31.29       29.54      3.12 o 
  -3   6   5       21.63       27.91      6.01 o 
  -2   6   5      338.23      323.72     12.23 o 
  -1   6   5     2634.33     2719.32     33.99 o 
   0   6   5       11.87       15.14      2.82 o 
   1   6   5      816.67      744.17     13.52 o 
   2   6   5      176.82      167.20     10.90 o 
   3   6   5       15.31       13.83      2.67 o 
   4   6   5       62.23       49.83      6.45 o 
   5   6   5       59.84       78.08      8.23 o 
   6   6   5       22.12       20.91      5.56 o 
   7   6   5        0.00        5.34      5.12 o 
   8   6   5        0.46        4.23      5.56 o 
   9   6   5        6.57        8.01      7.56 o 
 -11   7   5        0.02        0.00      7.34 o 
 -10   7   5      152.75      159.45     15.68 o 
  -9   7   5        2.77        5.67      3.94 o 
  -8   7   5        7.61        8.00      3.97 o 
  -7   7   5       12.92       18.90      4.40 o 
  -6   7   5        1.90        3.30      3.78 o 
  -5   7   5      233.76      227.56     21.91 o 
  -4   7   5       46.95       49.24      4.01 o 
  -3   7   5      241.18      237.15      7.45 o 
  -2   7   5        8.34       10.13      2.34 o 
  -1   7   5      149.10      151.17      6.03 o 
   0   7   5      272.85      276.39      8.04 o 
   1   7   5       83.38       82.42      4.87 o 
   2   7   5       80.28       88.09      4.78 o 
   3   7   5       20.17       21.80      4.67 o 
   4   7   5       43.17       32.03      5.78 o 
   5   7   5       12.30       12.68      4.89 o 
   6   7   5        5.82        6.23      4.67 o 
   7   7   5        0.47        0.00      4.67 o 
   8   7   5       45.93       53.39      9.34 o 
   9   7   5        3.28        0.00      6.45 o 
 -11   8   5        1.06        0.00      8.90 o 
 -10   8   5       24.23       29.40      6.06 o 
  -9   8   5       54.50       61.19      7.03 o 
  -8   8   5        8.12        0.00      5.12 o 
  -7   8   5        5.94       10.67      4.14 o 
  -6   8   5        3.03        4.84      3.47 o 
  -5   8   5      296.63      280.28      9.31 o 
  -4   8   5       85.29       72.92      5.02 o 
  -3   8   5       16.13       17.63      3.03 o 
  -2   8   5      118.51      146.94     11.23 o 
  -1   8   5        0.01        0.07      2.24 o 
   0   8   5        0.11        0.00      2.12 o 
   1   8   5       16.10       16.20      2.98 o 
   2   8   5       20.46       14.68      4.45 o 
   3   8   5       60.44       54.94      6.90 o 
   4   8   5        3.67        0.00      3.78 o 
   5   8   5      185.54      160.38     10.90 o 
   6   8   5        2.78        7.79      4.89 o 
   7   8   5       45.92       49.60      8.68 o 
   8   8   5        6.88       11.79      7.12 o 
 -10   9   5        3.81        7.48      5.12 o 
  -9   9   5       47.47       50.29      6.84 o 
  -8   9   5        8.70        7.84     12.01 o 
  -7   9   5        0.02        0.00      3.89 o 
  -6   9   5        8.92       12.55      4.16 o 
  -5   9   5       11.01        8.72      3.76 o 
  -4   9   5      524.05      425.30     13.57 o 
  -3   9   5        6.59        7.38      3.67 o 
  -2   9   5       11.24        7.73      2.83 o 
  -1   9   5       43.10       40.01      9.68 o 
   0   9   5        0.36        0.00      2.34 o 
   1   9   5       25.27       33.14      6.01 o 
   2   9   5        2.82        0.00      3.56 o 
   3   9   5       14.50       22.47      5.34 o 
   4   9   5       13.46       13.57      5.56 o 
   5   9   5        2.87        2.89      4.67 o 
   6   9   5        0.27        2.67      4.89 o 
   7   9   5        0.82        5.78      5.78 o 
   8   9   5       17.84       23.80      8.23 o 
 -10  10   5        8.84        4.97      6.19 o 
  -9  10   5       19.57       19.91      6.06 o 
  -8  10   5      155.21      158.00      9.84 o 
  -7  10   5       50.41       41.73      6.22 o 
  -6  10   5       13.45       15.94      4.58 o 
  -5  10   5        0.40        2.45      4.00 o 
  -4  10   5       16.70       10.82      3.61 o 
  -3  10   5       13.47       16.12      3.46 o 
  -2  10   5        4.52        1.22      2.66 o 
  -1  10   5      782.18      752.24     27.69 o 
   0  10   5       10.32       18.46      5.34 o 
   1  10   5      157.33      165.49     10.45 o 
   2  10   5        5.77       11.34      4.67 o 
   3  10   5        2.67        2.00      4.00 o 
   4  10   5       21.77       15.57      5.78 o 
   5  10   5        6.50        8.45      5.78 o 
   6  10   5       11.52       12.23      5.78 o 
   7  10   5        1.06        1.33      5.56 o 
  -9  11   5        2.26        2.24      5.79 o 
  -8  11   5        2.45        2.99      4.93 o 
  -7  11   5       42.57       43.58      6.78 o 
  -6  11   5        4.26        7.34      4.58 o 
  -5  11   5      118.36      111.00      8.68 o 
  -4  11   5        0.73        0.00      3.10 o 
  -3  11   5       33.87       35.70     11.12 o 
  -2  11   5        1.89        0.98      3.04 o 
  -1  11   5        4.57        5.12      4.45 o 
   0  11   5      402.12      389.05     15.57 o 
   1  11   5       27.16       26.92      6.23 o 
   2  11   5        9.95        5.12      4.45 o 
   3  11   5        2.59        0.00      4.23 o 
   4  11   5        1.79        7.56      5.34 o 
   5  11   5        2.92       16.68      6.23 o 
   6  11   5        2.20        5.12      5.78 o 
   7  11   5        8.85       18.68      8.01 o 
  -9  12   5       11.53        5.20      5.79 o 
  -8  12   5        4.59       12.54      6.34 o 
  -7  12   5        0.34        0.00      4.69 o 
  -6  12   5        7.60       12.90      5.34 o 
  -5  12   5       71.49       72.69      6.99 o 
  -4  12   5        0.00        0.30      3.47 o 
  -3  12   5        0.00        1.47      4.89 o 
  -2  12   5       60.88       61.17      7.79 o 
  -1  12   5        4.25        6.90      4.89 o 
   0  12   5        2.66        4.23      4.89 o 
   1  12   5        0.51        1.11      4.89 o 
   2  12   5        0.60        0.00      4.00 o 
   3  12   5        6.87        4.23      5.12 o 
   4  12   5        4.80        6.01      6.23 o 
   5  12   5       43.08       37.15      8.45 o 
   6  12   5        0.03        0.00      6.01 o 
  -8  13   5       22.52       26.88      7.22 o 
  -7  13   5        2.15        6.01      6.23 o 
  -6  13   5        0.55        0.00      3.95 o 
  -5  13   5        0.28        0.00      5.89 o 
  -4  13   5       63.60       58.17      7.01 o 
  -3  13   5        0.00        0.00      4.45 o 
  -2  13   5        2.20        8.68      4.89 o 
  -1  13   5       13.73       12.90      5.56 o 
   0  13   5        1.84        8.45      5.34 o 
   1  13   5        0.13        0.00      4.67 o 
   2  13   5        1.62        1.33      5.12 o 
   3  13   5        0.92        8.90      6.23 o 
   4  13   5        1.87       10.23      6.90 o 
   5  13   5        0.11        0.00      6.67 o 
  -7  14   5        6.01        1.62      5.01 o 
  -6  14   5       26.17       23.16      5.43 o 
  -5  14   5        0.07        8.51      6.78 o 
  -4  14   5        0.10        0.22      4.89 o 
  -3  14   5        6.84        0.00      5.34 o 
  -2  14   5        0.43        0.44      5.56 o 
  -1  14   5       55.23       63.17      8.90 o 
   0  14   5        2.97        3.34      6.01 o 
   1  14   5        0.11        5.12      5.78 o 
   2  14   5       15.87       11.57      7.34 o 
   3  14   5        3.49        6.23      6.45 o 
   4  14   5        1.96        0.00      6.67 o 
  -6  15   5        0.00        0.00      6.67 o 
  -5  15   5       23.21       33.37      7.79 o 
  -4  15   5        2.48       13.35      6.67 o 
  -3  15   5       14.55       19.80      7.34 o 
  -2  15   5        0.69        1.11      6.23 o 
  -1  15   5        0.29        9.34      6.23 o 
   0  15   5       40.85       49.38      9.12 o 
   1  15   5        2.82        9.79      6.45 o 
   2  15   5        5.73        6.67      6.90 o 
   3  15   5        0.27        0.00      6.67 o 
  -4  16   5        2.78        1.11      6.67 o 
  -3  16   5        0.40        4.00      6.67 o 
  -2  16   5        5.20        8.90      6.90 o 
  -1  16   5        3.87        5.34      6.67 o 
   0  16   5        0.33        3.78      7.12 o 
   1  16   5        0.34        7.79      8.23 o 
  -3 -16   6        0.06        0.00      7.79 o 
  -2 -16   6        2.06        1.74      5.93 o 
  -1 -16   6       63.39       83.41     10.68 o 
   0 -16   6        4.25       14.68      6.90 o 
   1 -16   6        1.46       12.46      7.34 o 
  -5 -15   6       21.20       25.27      6.66 o 
  -4 -15   6        0.45        5.53      5.12 o 
  -3 -15   6        3.48        4.78      5.56 o 
  -2 -15   6        1.38        7.59      5.48 o 
  -1 -15   6       80.60       97.97      9.28 o 
   0 -15   6        1.32        3.78      5.56 o 
   1 -15   6        0.00        5.56      5.78 o 
   2 -15   6       94.09      102.32     10.90 o 
   3 -15   6        5.57        4.23      6.23 o 
  -6 -14   6        2.21        4.89     16.68 o 
  -5 -14   6      158.55      140.11     20.69 o 
  -4 -14   6        1.42        0.00      5.34 o 
  -3 -14   6        3.88        6.55      7.56 o 
  -2 -14   6       33.96       33.81      6.35 o 
  -1 -14   6        0.12        4.42      4.26 o 
   0 -14   6       46.39       72.07      8.68 o 
   1 -14   6        4.30       14.01      6.01 o 
   2 -14   6      219.40      242.24     13.79 o 
   3 -14   6        1.08        1.72      5.41 o 
   4 -14   6        4.49        8.87      5.73 o 
  -7 -13   6        4.91        0.00     16.02 o 
  -6 -13   6       18.76       16.91     16.24 o 
  -5 -13   6        0.00        2.92      4.36 o 
  -4 -13   6       11.78       24.82      7.45 o 
  -3 -13   6       11.29        5.72      4.94 o 
  -2 -13   6      222.17      257.07     11.81 o 
  -1 -13   6        2.56        9.35      4.31 o 
   0 -13   6       20.37       29.54      5.86 o 
   1 -13   6       60.62       56.50      7.79 o 
   2 -13   6        0.37        8.39      8.34 o 
   3 -13   6        6.18       16.53      5.46 o 
   4 -13   6        0.04        7.23      5.06 o 
   5 -13   6        4.51        3.67     12.23 o 
  -8 -12   6        0.01        3.78     16.68 o 
  -7 -12   6        0.13       32.92     16.91 o 
  -6 -12   6       11.16       17.32      5.36 o 
  -5 -12   6        0.69        5.26      4.67 o 
  -4 -12   6        7.59        9.86      4.51 o 
  -3 -12   6        9.43        5.38      3.97 o 
  -2 -12   6       16.46       15.48      4.71 o 
  -1 -12   6      222.67      245.90     13.79 o 
   0 -12   6       20.64       28.73      7.90 o 
   1 -12   6       66.55       63.22     12.79 o 
   2 -12   6       15.54       10.98      5.34 o 
   3 -12   6       19.99       23.56      7.90 o 
   4 -12   6       27.36       41.83     12.12 o 
   5 -12   6        1.88        2.64      7.67 o 
   6 -12   6        0.05        3.22      4.88 o 
  -9 -11   6        1.81        0.00     16.24 o 
  -8 -11   6        2.63        0.00     12.90 o 
  -7 -11   6        0.50        0.00     11.79 o 
  -6 -11   6       90.25       87.21     16.24 o 
  -5 -11   6      107.95       99.14      8.15 o 
  -4 -11   6        0.03        6.99      3.76 o 
  -3 -11   6       13.74        8.24      6.78 o 
  -2 -11   6        0.69        0.00      3.26 o 
  -1 -11   6      403.48      376.42     12.07 o 
   0 -11   6        6.73        4.84      3.14 o 
   1 -11   6       23.82       18.31      4.58 o 
   2 -11   6      408.65      447.56     25.25 o 
   3 -11   6       26.60       36.03      5.83 o 
   4 -11   6       55.85       60.57      7.07 o 
   5 -11   6        0.62        0.00      3.82 o 
   6 -11   6       57.80       59.86      7.25 o 
   7 -11   6        0.06        0.00      5.09 o 
 -10 -10   6       14.00       12.90     16.02 o 
  -9 -10   6        3.17        0.00     14.24 o 
  -8 -10   6        0.22        4.23     11.79 o 
  -7 -10   6        3.11        0.00      9.79 o 
  -6 -10   6        4.64        8.47      4.26 o 
  -5 -10   6      483.64      461.06     14.04 o 
  -4 -10   6        1.15        4.90      3.45 o 
  -3 -10   6        1.92        0.85      4.23 o 
  -2 -10   6       20.15       24.11      4.20 o 
  -1 -10   6        2.58        9.19      2.91 o 
   0 -10   6        0.31        4.34      2.60 o 
   1 -10   6        0.09        0.00      2.59 o 
   2 -10   6      759.29      782.97     30.92 o 
   3 -10   6        0.50        0.00      3.52 o 
   4 -10   6       10.84       12.18      4.56 o 
   5 -10   6       48.78       62.25      7.03 o 
   6 -10   6        0.34        0.00      4.09 o 
   7 -10   6        0.59        4.01      4.66 o 
 -10  -9   6       13.02        1.78     14.68 o 
  -9  -9   6       68.52       49.16     17.13 o 
  -8  -9   6        4.57       11.57     12.90 o 
  -7  -9   6      115.87      157.93     24.69 o 
  -6  -9   6       62.64       63.79      6.60 o 
  -5  -9   6        3.35        8.67      3.53 o 
  -4  -9   6      148.80      147.27      9.90 o 
  -3  -9   6      105.55      102.58     14.46 o 
  -2  -9   6       85.17       68.41      5.49 o 
  -1  -9   6        8.27        7.60      2.75 o 
   0  -9   6        9.08        7.88      2.64 o 
   1  -9   6      226.68      241.79      8.13 o 
   2  -9   6        7.12        7.08      3.16 o 
   3  -9   6       67.09       80.25      9.45 o 
   4  -9   6        5.11       10.32      5.45 o 
   5  -9   6        9.00        8.65      8.56 o 
   6  -9   6        0.31        3.19      3.98 o 
   7  -9   6        0.00       14.79      7.56 o 
   8  -9   6        1.43        7.04      4.86 o 
 -10  -8   6        0.29       14.68     14.01 o 
  -9  -8   6        0.48        0.00     11.57 o 
  -8  -8   6        0.03        8.90     11.12 o 
  -7  -8   6        3.65        0.00      9.56 o 
  -6  -8   6       29.34       28.51      4.91 o 
  -5  -8   6       21.60       22.81      5.89 o 
  -4  -8   6       18.42       16.70      4.34 o 
  -3  -8   6       49.63       43.19      4.52 o 
  -2  -8   6        3.75        0.62      2.21 o 
  -1  -8   6      314.21      296.39     12.14 o 
   0  -8   6       49.37       50.53      4.07 o 
   1  -8   6      488.72      486.33     10.87 o 
   2  -8   6       80.26       78.45     17.68 o 
   3  -8   6       48.14       56.76      6.01 o 
   4  -8   6       83.17       73.48      6.52 o 
   5  -8   6        0.55        3.92      6.67 o 
   6  -8   6       27.89       33.56      7.79 o 
   7  -8   6        0.12        3.21      3.80 o 
   8  -8   6       21.43       18.98     18.13 o 
 -11  -7   6       12.40       21.80     16.91 o 
 -10  -7   6        1.16        0.00     11.57 o 
  -9  -7   6        5.39        0.00     10.68 o 
  -8  -7   6        4.35       22.91     12.01 o 
  -7  -7   6        0.14        0.00      3.10 o 
  -6  -7   6      414.19      373.65     17.13 o 
  -5  -7   6      207.71      204.97      8.23 o 
  -4  -7   6       23.73       24.17      4.45 o 
  -3  -7   6      111.00      136.99      7.66 o 
  -2  -7   6       36.34       41.15      3.62 o 
  -1  -7   6      594.45      632.97     11.18 o 
   0  -7   6       18.92       19.63      2.83 o 
   1  -7   6       53.35       56.75      4.33 o 
   2  -7   6        0.96        2.16      2.42 o 
   3  -7   6       69.74       68.63      7.45 o 
   4  -7   6        7.20        5.46      3.26 o 
   5  -7   6        3.61        1.45      3.26 o 
   6  -7   6      241.26      216.08     10.12 o 
   7  -7   6        0.33        0.00      3.50 o 
   8  -7   6        0.60        2.46      4.78 o 
   9  -7   6        0.52        4.65      5.25 o 
 -11  -6   6        0.65        0.00     12.23 o 
 -10  -6   6        0.02        8.01     12.23 o 
  -9  -6   6       37.26       32.48     15.13 o 
  -8  -6   6       36.36       39.37     13.57 o 
  -7  -6   6       26.45       17.41      3.91 o 
  -6  -6   6      104.00      108.85      6.43 o 
  -5  -6   6      718.14      664.87     32.92 o 
  -4  -6   6        2.04        2.73      1.73 o 
  -3  -6   6       70.73       69.71      3.63 o 
  -2  -6   6      499.69      550.55      9.52 o 
  -1  -6   6       61.88       65.07      4.90 o 
   0  -6   6     5521.15     5296.91     53.01 o 
   1  -6   6        1.98        2.49      1.96 o 
   2  -6   6       21.08       13.15      5.34 o 
   3  -6   6        5.01        6.27      3.78 o 
   4  -6   6       23.07       30.11      4.44 o 
   5  -6   6      254.67      221.54     11.68 o 
   6  -6   6       10.60        8.69      5.45 o 
   7  -6   6        4.01        3.36      3.57 o 
   8  -6   6        1.38        2.79      3.94 o 
   9  -6   6       13.96       10.16      9.23 o 
 -11  -5   6        6.10       25.14     14.46 o 
 -10  -5   6       44.63       36.70     14.46 o 
  -9  -5   6      291.18      275.16     28.69 o 
  -8  -5   6       15.86        7.12     10.23 o 
  -7  -5   6      551.46      527.18     16.57 o 
  -6  -5   6        2.48        0.99      2.50 o 
  -5  -5   6        8.33        7.52      2.05 o 
  -4  -5   6     2259.44     2293.08     25.93 o 
  -3  -5   6      289.34      289.04      6.23 o 
  -2  -5   6     5738.14     5937.18     56.99 o 
  -1  -5   6        4.04        2.06      1.93 o 
   0  -5   6       38.68       40.19      3.27 o 
   1  -5   6      303.21      315.78     15.39 o 
   2  -5   6        9.10        8.18      2.55 o 
   3  -5   6      271.99      223.81      7.98 o 
   4  -5   6      126.43      139.67      6.98 o 
   5  -5   6        4.49        7.82      3.16 o 
   6  -5   6        0.73        3.11      3.15 o 
   7  -5   6       11.98       10.42      4.27 o 
   8  -5   6        5.22        8.70      3.90 o 
   9  -5   6        0.33        7.82      4.64 o 
 -11  -4   6       33.47       41.82     16.91 o 
 -10  -4   6        5.88       18.02     13.12 o 
  -9  -4   6        2.70       12.68     10.45 o 
  -8  -4   6       81.98       88.09     17.13 o 
  -7  -4   6       12.91       15.89      7.56 o 
  -6  -4   6      466.48      452.92      9.08 o 
  -5  -4   6      146.99      150.05      6.00 o 
  -4  -4   6        7.17        4.43      1.74 o 
  -3  -4   6      269.73      301.96     12.61 o 
  -2  -4   6       18.79       21.48      1.91 o 
  -1  -4   6       32.39       35.01      5.43 o 
   0  -4   6       12.42       10.55      2.96 o 
   1  -4   6      892.77      904.23     13.03 o 
   2  -4   6       54.50       54.27      7.34 o 
   3  -4   6        9.00        8.99      2.67 o 
   4  -4   6      178.96      160.48     12.01 o 
   5  -4   6        0.17        3.91      2.67 o 
   6  -4   6      238.90      254.78     10.07 o 
   7  -4   6        7.49       15.03      4.07 o 
   8  -4   6        4.70        9.75      7.90 o 
   9  -4   6        1.76        6.51      4.85 o 
 -11  -3   6       18.02       24.69     13.79 o 
 -10  -3   6        4.03       15.35     12.46 o 
  -9  -3   6       67.23       53.16     15.79 o 
  -8  -3   6      212.25      229.78     23.80 o 
  -7  -3   6       31.13       30.44      3.39 o 
  -6  -3   6      128.04      132.22      6.69 o 
  -5  -3   6      890.83      919.17     19.91 o 
  -4  -3   6      220.79      210.64      4.83 o 
  -3  -3   6      698.34      718.15     30.59 o 
  -2  -3   6      187.80      191.27      4.83 o 
  -1  -3   6       64.94       70.37      5.64 o 
   0  -3   6       19.92       20.85      2.63 o 
   1  -3   6        0.62        2.84      1.46 o 
   2  -3   6     1813.70     1838.41     36.81 o 
   3  -3   6      138.47      142.81     12.46 o 
   4  -3   6      948.44      999.20     19.69 o 
   5  -3   6       56.91       47.45      5.66 o 
   6  -3   6      185.52      171.83     10.07 o 
   7  -3   6        1.37        0.00      5.56 o 
   8  -3   6        2.45        0.00      6.67 o 
   9  -3   6        4.07        8.68      8.01 o 
 -11  -2   6        0.11        5.56     12.68 o 
 -10  -2   6       19.68       30.25     13.79 o 
  -9  -2   6      108.55       85.64     17.57 o 
  -8  -2   6      116.89      115.89     10.45 o 
  -7  -2   6       40.47       42.33      4.00 o 
  -6  -2   6       70.65       89.28      4.40 o 
  -5  -2   6      913.33      925.34     24.47 o 
  -4  -2   6        0.02        2.00      2.45 o 
  -3  -2   6      447.64      479.80     15.13 o 
  -2  -2   6      702.95      779.43     20.69 o 
  -1  -2   6      192.38      174.79      4.00 o 
   0  -2   6    10351.13    10324.80     93.19 o 
   1  -2   6       15.81       17.10      2.03 o 
   2  -2   6     1231.35     1290.87     20.56 o 
   3  -2   6      154.90      178.07     11.12 o 
   4  -2   6       21.66       15.18      3.47 o 
   5  -2   6      320.77      296.86     10.90 o 
   6  -2   6       79.47       97.41     16.79 o 
   7  -2   6       13.84        7.20      3.99 o 
   8  -2   6       23.76       20.95      5.44 o 
   9  -2   6        0.01        0.00      8.12 o 
  10  -2   6        9.61       26.43      7.31 o 
 -11  -1   6        9.30        7.56     12.01 o 
  -9  -1   6      281.54      241.35     15.13 o 
  -8  -1   6        0.68        6.01      4.67 o 
  -7  -1   6      358.14      370.37      9.30 o 
  -6  -1   6      443.64      461.30      9.46 o 
  -5  -1   6       14.16       17.43      1.97 o 
  -4  -1   6      117.76      116.56      7.34 o 
  -3  -1   6      157.13      165.27      8.68 o 
  -2  -1   6     3081.15     3461.59     64.06 o 
  -1  -1   6       16.08       19.80      4.00 o 
   0  -1   6       14.95       17.13      2.22 o 
   1  -1   6       60.56       70.93      3.19 o 
   2  -1   6       65.59       71.54      4.73 o 
   3  -1   6      194.79      162.02     11.23 o 
   4  -1   6      140.57      143.68      7.32 o 
   5  -1   6        3.13        2.42      3.23 o 
   6  -1   6       90.34       84.74     17.24 o 
   7  -1   6       21.49       24.50      5.45 o 
   8  -1   6       20.82       25.66      5.66 o 
   9  -1   6        0.03        2.34      4.31 o 
  10  -1   6       26.88       53.16     10.90 o 
 -10   0   6        1.08        0.00      5.78 o 
  -9   0   6        0.01        0.00      4.89 o 
  -8   0   6      208.39      162.16     12.01 o 
  -7   0   6        2.42        0.01      2.56 o 
  -6   0   6       32.53       29.20      3.00 o 
  -5   0   6      393.40      390.60     15.35 o 
  -4   0   6       13.89       17.80      4.23 o 
  -3   0   6      348.49      346.34     13.12 o 
  -2   0   6        8.43        6.01      2.67 o 
  -1   0   6      223.78      188.94      7.45 o 
   0   0   6       49.75       41.98      2.72 o 
   1   0   6      212.95      221.79      6.34 o 
   2   0   6        0.99        2.42      1.92 o 
   3   0   6      128.41      122.77      6.08 o 
   4   0   6      201.91      218.00      8.68 o 
   5   0   6       17.26       19.97      4.01 o 
   6   0   6      261.47      260.49     10.47 o 
   7   0   6        0.04        2.31      4.00 o 
   8   0   6       27.24       34.01      6.04 o 
   9   0   6        1.31        0.00      5.78 o 
  10   0   6        0.31        5.78      8.23 o 
 -11   1   6        0.14        4.67      7.12 o 
 -10   1   6        0.00        0.00      4.67 o 
  -9   1   6       79.28      101.65     12.46 o 
  -8   1   6        7.66        8.63      2.89 o 
  -7   1   6       15.62       19.00      2.79 o 
  -6   1   6        0.21        0.68      1.52 o 
  -5   1   6     2601.10     2675.37     31.77 o 
  -4   1   6       82.80       78.52      7.34 o 
  -3   1   6      172.48      145.25      8.45 o 
  -2   1   6        0.18        0.00      1.78 o 
  -1   1   6        1.54        0.00      0.94 o 
   0   1   6        6.05        3.74      1.48 o 
   1   1   6        0.01        0.00      1.39 o 
   2   1   6      401.69      458.46     10.21 o 
   3   1   6      210.32      206.28      7.37 o 
   4   1   6     1115.03     1133.51     29.36 o 
   5   1   6       29.72       36.45      4.69 o 
   6   1   6       41.04       44.70      7.90 o 
   7   1   6       54.11       49.82      6.27 o 
   8   1   6        0.02        0.00      4.89 o 
   9   1   6        2.76        3.78      5.56 o 
  10   1   6       19.36       10.01      8.23 o 
 -12   2   6        5.26       28.47     10.90 o 
 -11   2   6        0.00        2.00      7.34 o 
 -10   2   6        2.78       12.46      8.01 o 
  -9   2   6      222.81      240.68     17.13 o 
  -8   2   6        9.39       15.07      5.34 o 
  -7   2   6      295.35      330.26      8.44 o 
  -6   2   6       28.60       26.35      2.61 o 
  -5   2   6      510.17      578.74     20.13 o 
  -4   2   6       42.14       44.56      2.80 o 
  -3   2   6       25.61       23.82      5.78 o 
  -2   2   6      120.59      126.45      7.34 o 
  -1   2   6       73.56       73.54      3.23 o 
   0   2   6     6657.48     6556.23     71.13 o 
   1   2   6      191.25      190.72      5.87 o 
   2   2   6      221.52      215.48     12.12 o 
   3   2   6      133.05      138.21      6.03 o 
   4   2   6        3.41        5.43      2.55 o 
   5   2   6      144.64      146.40      7.59 o 
   6   2   6       26.12       24.04      4.85 o 
   7   2   6      230.74      222.88     13.35 o 
   8   2   6        1.55        2.67      5.34 o 
   9   2   6        1.47        1.11      5.78 o 
 -12   3   6        3.31        0.00      9.12 o 
 -11   3   6        1.79        8.45      8.01 o 
  -8   3   6       11.28       17.13      3.56 o 
  -7   3   6        0.01        0.00      2.89 o 
  -6   3   6      245.02      250.40      7.56 o 
  -5   3   6        7.65       13.23      6.34 o 
  -4   3   6     2940.80     2795.13     33.33 o 
  -3   3   6        3.42        0.00      3.00 o 
  -2   3   6     2539.30     2457.88     29.32 o 
  -1   3   6       50.76       47.88      3.78 o 
   0   3   6       98.43       89.74      4.06 o 
   1   3   6       21.88       22.96      2.67 o 
   2   3   6      187.53      180.68      9.68 o 
   3   3   6       22.19       30.03      4.00 o 
   4   3   6        0.07        1.94      2.12 o 
   5   3   6      128.56      133.49      7.59 o 
   6   3   6       75.67       80.97      8.90 o 
   7   3   6        3.18        1.33      4.89 o 
   8   3   6       92.40      113.22     11.79 o 
   9   3   6        0.04        0.00      5.78 o 
 -12   4   6       13.70       36.48     13.12 o 
  -8   4   6        4.94       11.79      3.56 o 
  -7   4   6       13.75       16.46      3.34 o 
  -6   4   6      166.19      142.69     13.90 o 
  -5   4   6      250.27      258.47      8.34 o 
  -4   4   6      182.68      163.92      6.01 o 
  -3   4   6       64.85       61.59      3.52 o 
  -2   4   6        7.94       11.12      3.45 o 
  -1   4   6       65.99       67.69      3.67 o 
   0   4   6        0.06        1.02      1.48 o 
   1   4   6       27.83       31.09      3.78 o 
   2   4   6       11.43       10.96      3.11 o 
   3   4   6        3.33        4.71      2.28 o 
   4   4   6        0.49        2.69      2.43 o 
   5   4   6       65.88       62.75      5.76 o 
   6   4   6       78.41       76.74      8.90 o 
   7   4   6       20.10       22.69      6.90 o 
   8   4   6       57.96       44.49      8.68 o 
   9   4   6        0.97        0.00      6.45 o 
 -10   5   6        0.34        3.11      6.90 o 
  -9   5   6       59.16       58.28     13.35 o 
  -8   5   6      337.34      336.45     10.37 o 
  -7   5   6       20.39       22.24      3.78 o 
  -6   5   6       21.69       22.91      3.67 o 
  -5   5   6     2013.58     2071.72     27.89 o 
  -4   5   6        5.73        4.11      1.89 o 
  -3   5   6       99.20       93.68      4.44 o 
  -2   5   6       29.70       32.19      4.89 o 
  -1   5   6        0.37        3.11      6.45 o 
   0   5   6       14.04       15.78      2.55 o 
   1   5   6      153.26      126.31      5.64 o 
   2   5   6      408.30      350.69      9.06 o 
   3   5   6       57.81       62.94      8.34 o 
   4   5   6        1.77        0.75      2.43 o 
   5   5   6        0.22        0.00      3.34 o 
   6   5   6       17.68       23.36      6.23 o 
   7   5   6       75.61       84.08     10.23 o 
   8   5   6        0.85       10.23      6.23 o 
   9   5   6       25.36       21.80      7.79 o 
 -10   6   6       19.32       38.93     12.01 o 
  -9   6   6      206.57      186.40     22.02 o 
  -8   6   6        0.16        1.19      3.78 o 
  -7   6   6      268.48      305.63     10.90 o 
  -6   6   6       35.11       35.44      3.83 o 
  -5   6   6       32.36       36.13      3.54 o 
  -4   6   6       36.01       37.62      3.43 o 
  -3   6   6       39.47       43.25      3.57 o 
  -2   6   6      119.10      121.93      5.34 o 
  -1   6   6       11.31       10.73      2.56 o 
   0   6   6    19773.34    20425.33    211.50 o 
   1   6   6       97.54       93.24      5.07 o 
   2   6   6       28.61       31.47      3.58 o 
   3   6   6       12.29       10.14      2.88 o 
   4   6   6        2.89        1.78      3.56 o 
   5   6   6       32.88       38.93      6.90 o 
   6   6   6        0.42        0.00      4.67 o 
   7   6   6      261.15      289.39     15.57 o 
   8   6   6        0.33        1.56      6.01 o 
   9   6   6        0.24        1.11      7.12 o 
 -11   7   6        0.27        8.23     10.01 o 
 -10   7   6        0.51        0.44      7.34 o 
  -9   7   6       39.40       48.47      7.79 o 
  -8   7   6        4.32        1.69      3.74 o 
  -7   7   6       12.33       11.34      4.23 o 
  -6   7   6       31.25       30.98      3.97 o 
  -5   7   6        4.12        3.95      2.34 o 
  -4   7   6      771.95      680.19     13.57 o 
  -3   7   6        1.34        2.78      2.78 o 
  -2   7   6     1937.30     1957.20     29.58 o 
  -1   7   6       38.79       42.16      3.95 o 
   0   7   6        6.58        9.59      2.78 o 
   1   7   6       16.82       18.25      3.22 o 
   2   7   6       57.20       52.16      4.40 o 
   3   7   6        2.03        3.56      3.56 o 
   4   7   6       13.27       10.23      4.89 o 
   5   7   6      122.37      119.89     10.45 o 
   6   7   6        0.33       14.46      5.56 o 
   7   7   6       31.51       30.70      7.56 o 
   8   7   6       35.52       23.80      8.01 o 
 -10   8   6        5.56       10.90      8.90 o 
  -9   8   6        8.01        6.63      4.48 o 
  -8   8   6      163.20      162.91     12.23 o 
  -7   8   6        0.02        0.00      3.56 o 
  -6   8   6        1.65        5.00      5.00 o 
  -5   8   6       47.23       53.82      4.78 o 
  -4   8   6       75.60       96.38      6.90 o 
  -3   8   6        2.54        4.89      3.56 o 
  -2   8   6       11.05        5.53      2.62 o 
  -1   8   6       10.82        6.23      2.56 o 
   0   8   6       16.45       15.67      3.13 o 
   1   8   6       22.46       16.05      3.22 o 
   2   8   6        9.12       12.23      4.45 o 
   3   8   6       35.54       32.25      6.23 o 
   4   8   6       69.17       66.95      8.23 o 
   5   8   6       27.92       25.36      6.45 o 
   6   8   6        7.63       15.13      6.01 o 
   7   8   6       12.11       12.23      6.23 o 
   8   8   6       29.57       40.93      9.34 o 
 -10   9   6        7.62       14.24     10.23 o 
  -9   9   6       31.87       28.65      6.30 o 
  -8   9   6      214.51      230.51     10.72 o 
  -7   9   6       25.48       19.13      5.34 o 
  -6   9   6        2.99        3.68      3.36 o 
  -5   9   6      577.18      520.82     15.01 o 
  -4   9   6        5.42        1.14      2.83 o 
  -3   9   6       22.82       22.27      3.62 o 
  -2   9   6        0.19        0.00      2.40 o 
  -1   9   6       20.22       15.43      3.41 o 
   0   9   6       15.40       17.87      3.45 o 
   1   9   6       53.35       56.72      7.12 o 
   2   9   6      223.47      214.21     11.57 o 
   3   9   6        2.11        0.00      4.00 o 
   4   9   6       67.81       53.83      8.23 o 
   5   9   6        0.17        0.00      4.67 o 
   6   9   6        5.20        9.34      6.01 o 
   7   9   6       18.77       26.69      8.01 o 
   8   9   6        1.12        2.00      8.45 o 
  -9  10   6       49.80       44.71      8.01 o 
  -8  10   6       15.81       19.57      6.23 o 
  -7  10   6       78.56       79.86      8.01 o 
  -6  10   6        1.34        0.00      3.20 o 
  -5  10   6       11.14        8.98      3.89 o 
  -4  10   6        3.45        3.34      2.99 o 
  -3  10   6        0.84        2.61      2.89 o 
  -2  10   6        1.20        0.63      2.82 o 
  -1  10   6       19.84       17.90      3.77 o 
   0  10   6     4151.35     3947.84     66.06 o 
   1  10   6        8.26        3.78      5.34 o 
   2  10   6        1.19        0.00      4.00 o 
   3  10   6        0.00        0.00      4.67 o 
   4  10   6        6.55        0.00      4.00 o 
   5  10   6        6.44        7.56      5.12 o 
   6  10   6        1.08        2.89      6.01 o 
   7  10   6       51.35       52.94     10.68 o 
  -9  11   6        4.82        3.34      6.01 o 
  -8  11   6        0.73        6.23      5.56 o 
  -7  11   6        0.07        3.75      3.78 o 
  -6  11   6       44.84       47.38      5.68 o 
  -5  11   6        2.97        0.91      3.42 o 
  -4  11   6        4.15        4.51      3.20 o 
  -3  11   6        4.76        8.34      3.31 o 
  -2  11   6       52.15       50.12      8.56 o 
  -1  11   6        5.98       11.12      4.89 o 
   0  11   6       10.78       11.79      5.12 o 
   1  11   6        4.45       10.01      5.56 o 
   2  11   6        1.28        0.89      4.23 o 
   3  11   6        0.14        2.45      4.67 o 
   4  11   6        4.79        4.23      5.56 o 
   5  11   6       10.05       10.90      6.67 o 
   6  11   6        6.65        0.00      6.67 o 
  -9  12   6       10.63       13.83      5.89 o 
  -8  12   6       41.60       52.48     16.02 o 
  -7  12   6        0.08        0.00      3.83 o 
  -6  12   6       33.47       24.27      5.18 o 
  -5  12   6       11.55       14.07      4.40 o 
  -4  12   6        0.04        0.00      3.31 o 
  -3  12   6        0.05        4.99      3.67 o 
  -2  12   6        1.45        0.00      4.67 o 
  -1  12   6       25.12       27.80      6.45 o 
   0  12   6        0.10        4.00      4.89 o 
   1  12   6        3.41        2.67      5.12 o 
   2  12   6        0.28        4.67      5.12 o 
   3  12   6        4.45       10.45      5.78 o 
   4  12   6       16.90        9.12      6.90 o 
   5  12   6        2.81        6.67      6.90 o 
   6  12   6        0.04        0.00      7.34 o 
  -8  13   6       32.48       36.91      7.34 o 
  -7  13   6        1.17        0.00      4.45 o 
  -6  13   6        3.22        8.52      4.49 o 
  -5  13   6       84.94       82.45      7.34 o 
  -4  13   6        1.01        2.56      4.45 o 
  -3  13   6        1.69        0.00      4.67 o 
  -2  13   6        2.03        0.00      4.67 o 
  -1  13   6       41.21       51.61      7.79 o 
   0  13   6        1.90        3.11      5.12 o 
   1  13   6        0.32        0.00      5.12 o 
   2  13   6        9.64       20.69      6.45 o 
   3  13   6        0.33        0.00      5.56 o 
   4  13   6       16.32        4.23      6.67 o 
   5  13   6        1.77        3.34      7.56 o 
  -7  14   6        4.02        3.68     13.57 o 
  -6  14   6        0.08        1.44      4.59 o 
  -5  14   6       17.82       23.84      5.29 o 
  -4  14   6        0.01        7.56      5.56 o 
  -3  14   6        1.39        4.89      5.34 o 
  -2  14   6        1.32        3.11      5.12 o 
  -1  14   6        9.74        6.01      5.78 o 
   0  14   6      356.75      278.27     15.13 o 
   1  14   6        0.36        0.00      5.56 o 
   2  14   6        0.96        0.00      6.01 o 
   3  14   6        1.24        4.67      7.12 o 
   4  14   6        0.56       10.45      7.56 o 
  -5  15   6        0.50        2.00      5.78 o 
  -4  15   6        1.34        1.78      6.01 o 
  -3  15   6        2.34        2.67      6.23 o 
  -2  15   6        2.09        4.45      6.23 o 
  -1  15   6        0.17        6.23      6.45 o 
   0  15   6        3.78       13.12      7.12 o 
   1  15   6        0.03        0.00      6.67 o 
   2  15   6        0.20        3.56      7.34 o 
  -3  16   6        0.43        0.00      6.45 o 
  -2  16   6        0.02        0.00      6.45 o 
  -1  16   6       13.47        3.78      7.56 o 
   0  16   6        1.78       20.24      8.45 o 
  -2 -16   7       10.33       15.18      6.84 o 
  -1 -16   7        2.29       11.34      6.90 o 
   0 -16   7        4.91        9.79      7.34 o 
  -5 -15   7        2.32        4.23     14.46 o 
  -4 -15   7        2.73       24.02     13.79 o 
  -3 -15   7        0.10        3.64      5.05 o 
  -2 -15   7       41.15       40.81      7.03 o 
  -1 -15   7       12.65       18.58      5.68 o 
   0 -15   7       41.90       36.48      7.12 o 
   1 -15   7        4.92        0.00      5.56 o 
   2 -15   7        9.39       24.47      7.56 o 
  -6 -14   7        1.68        0.00     14.68 o 
  -5 -14   7        0.18        1.11     10.68 o 
  -4 -14   7        6.33       13.29      7.01 o 
  -3 -14   7        1.61        7.56      4.97 o 
  -2 -14   7        4.59        8.75      9.01 o 
  -1 -14   7       28.57       36.82      6.24 o 
   0 -14   7        0.04        6.01      5.12 o 
   1 -14   7       32.22       50.27      8.23 o 
   2 -14   7       43.02       61.39      9.12 o 
   3 -14   7       27.96       28.31      6.39 o 
   4 -14   7        0.46        0.00      5.75 o 
  -7 -13   7        0.12       11.57     17.80 o 
  -6 -13   7       64.44       54.05     19.57 o 
  -5 -13   7       17.61       28.25     13.35 o 
  -4 -13   7        0.31        6.89      5.34 o 
  -3 -13   7       15.44        9.32      5.09 o 
  -2 -13   7        0.01        5.36      4.41 o 
  -1 -13   7        5.04       10.93      4.81 o 
   0 -13   7        0.51        6.14      4.78 o 
   1 -13   7       23.32       39.15      7.34 o 
   2 -13   7       34.88       53.03      7.38 o 
   3 -13   7        0.71        9.40      7.12 o 
   4 -13   7        8.31       15.89      5.99 o 
   5 -13   7        0.12        6.49      5.66 o 
  -8 -12   7        0.55       14.46     17.13 o 
  -7 -12   7        6.70        5.56     14.90 o 
  -6 -12   7       49.42       64.28     18.46 o 
  -5 -12   7        0.66        0.00     10.23 o 
  -4 -12   7        4.85        5.74      4.36 o 
  -3 -12   7       55.89       57.93     11.68 o 
  -2 -12   7       29.24       34.57     17.68 o 
  -1 -12   7        0.38        7.14      4.78 o 
   0 -12   7       14.01       17.70      4.71 o 
   1 -12   7       13.80       15.11      6.23 o 
   2 -12   7        4.78        4.68      6.45 o 
   3 -12   7        1.45        4.63      4.23 o 
   4 -12   7       28.76       28.48      7.90 o 
   5 -12   7        6.91        9.29      4.83 o 
   6 -12   7        9.70        8.69      6.26 o 
  -9 -11   7        0.13        0.00     14.68 o 
  -8 -11   7        0.99        7.56     14.90 o 
  -7 -11   7        4.59        6.90     12.68 o 
  -6 -11   7       14.26        9.79     12.68 o 
  -5 -11   7        0.24        0.00      7.56 o 
  -4 -11   7        0.37        6.98      3.83 o 
  -3 -11   7        0.76        0.77      8.90 o 
  -2 -11   7      318.20      290.37     32.81 o 
  -1 -11   7       65.44       73.15      6.69 o 
   0 -11   7      415.04      374.99     10.78 o 
   1 -11   7        5.97        8.69      3.99 o 
   2 -11   7        2.67        8.85      4.49 o 
   3 -11   7        0.19        7.44      4.31 o 
   4 -11   7       41.61       41.13     19.46 o 
   5 -11   7        0.95        0.00      3.82 o 
   6 -11   7        0.31        0.00     10.90 o 
  -9 -10   7        0.00       13.12     15.13 o 
  -8 -10   7        0.96        8.45     13.12 o 
  -7 -10   7        8.21        3.56     12.23 o 
  -6 -10   7       51.70       77.63     18.68 o 
  -5 -10   7        0.83        2.53      3.76 o 
  -4 -10   7        0.05        1.61      4.45 o 
  -3 -10   7        0.03        0.00      2.80 o 
  -2 -10   7       16.49        8.10      3.63 o 
  -1 -10   7      241.45      231.92      8.15 o 
   0 -10   7        0.48        2.16      3.71 o 
   1 -10   7      443.24      443.74     18.67 o 
   2 -10   7      165.71      168.80      9.19 o 
   3 -10   7      108.16      111.84     15.79 o 
   4 -10   7        0.29        2.95      4.01 o 
   5 -10   7        1.29        5.71      4.55 o 
   6 -10   7        4.15        0.00      4.16 o 
   7 -10   7        1.59        1.00      5.26 o 
 -10  -9   7        1.42        0.00     14.68 o 
  -9  -9   7        0.81        0.00     12.01 o 
  -8  -9   7      506.42      439.32     35.59 o 
  -7  -9   7        0.98        0.00      9.34 o 
  -6  -9   7      281.61      322.09     28.47 o 
  -5  -9   7      100.09       94.88      6.90 o 
  -4  -9   7        0.07        0.00      3.11 o 
  -3  -9   7       39.15       39.21      4.69 o 
  -2  -9   7        7.17        7.12      3.04 o 
  -1  -9   7      380.73      388.38     25.11 o 
   0  -9   7        0.31        4.48      2.77 o 
   1  -9   7        4.24        6.22      2.94 o 
   2  -9   7      146.63      157.36     17.02 o 
   3  -9   7        0.52        0.00      3.14 o 
   4  -9   7      200.17      180.56      9.57 o 
   5  -9   7       15.81       21.88      7.45 o 
   6  -9   7      146.68      120.17      9.27 o 
   7  -9   7        0.00        0.00      3.98 o 
 -10  -8   7       43.24       37.81     17.57 o 
  -9  -8   7        1.38        2.45     10.90 o 
  -8  -8   7       46.38       64.06     17.35 o 
  -7  -8   7      113.35      111.44     20.24 o 
  -6  -8   7      114.13       77.63     17.57 o 
  -5  -8   7       67.29       75.37     18.02 o 
  -4  -8   7       68.22       63.61      7.79 o 
  -3  -8   7      533.13      545.06     10.63 o 
  -2  -8   7        2.55        3.32      2.13 o 
  -1  -8   7        0.17        1.47      2.21 o 
   0  -8   7       10.96        9.13      3.30 o 
   1  -8   7       70.49       65.25      4.91 o 
   2  -8   7       83.09       98.98     19.02 o 
   3  -8   7        1.89        2.57      3.09 o 
   4  -8   7       63.97       56.61      6.09 o 
   5  -8   7       26.50       20.18      4.81 o 
   6  -8   7       38.25       22.33      5.67 o 
   7  -8   7        0.16        0.00      3.57 o 
   8  -8   7        7.96       14.22      5.69 o 
 -11  -7   7        0.42        0.00     14.68 o 
 -10  -7   7        5.06        0.89     12.46 o 
  -9  -7   7       65.95       55.61     16.68 o 
  -8  -7   7       42.59       47.82     15.57 o 
  -7  -7   7      198.63      160.82     22.91 o 
  -6  -7   7       23.90       38.26     13.12 o 
  -5  -7   7       17.44       22.33      3.69 o 
  -4  -7   7       38.71       36.27      6.67 o 
  -3  -7   7        0.91        0.00      1.99 o 
  -2  -7   7      139.90      142.35      5.27 o 
  -1  -7   7       72.86       69.72      4.22 o 
   0  -7   7      687.48      632.24     11.79 o 
   1  -7   7        4.04        8.07      2.70 o 
   2  -7   7        7.86        6.85      3.13 o 
   3  -7   7        6.32        2.38      3.03 o 
   4  -7   7       95.79       86.04      8.79 o 
   5  -7   7        0.00        2.08      3.29 o 
   6  -7   7        1.05        0.62      5.56 o 
   7  -7   7        5.09       13.28      5.78 o 
   8  -7   7        1.37        0.00      4.36 o 
 -11  -6   7       15.48       17.13     14.90 o 
 -10  -6   7        9.83        0.00     10.90 o 
  -9  -6   7       26.01       34.48     14.68 o 
  -8  -6   7        0.07        2.67     10.01 o 
  -7  -6   7       24.73       31.81     12.68 o 
  -6  -6   7      672.11      628.17     34.26 o 
  -5  -6   7        0.18        1.18      2.05 o 
  -4  -6   7      761.75      806.24     19.03 o 
  -3  -6   7       12.08       13.31      3.30 o 
  -2  -6   7       56.83       63.23      3.84 o 
  -1  -6   7      455.72      427.75     11.17 o 
   0  -6   7        0.93        0.00      3.80 o 
   1  -6   7     1291.01     1348.84     18.99 o 
   2  -6   7        3.84        1.16      2.13 o 
   3  -6   7      279.91      251.19      8.89 o 
   4  -6   7        1.19        0.00      2.96 o 
   5  -6   7        0.66        0.95      3.09 o 
   6  -6   7      249.52      218.58     10.47 o 
   7  -6   7        7.21        5.50      3.91 o 
   8  -6   7        1.95        7.29      4.24 o 
   9  -6   7       16.23       16.46      6.63 o 
 -11  -5   7        1.37        5.12     13.79 o 
 -10  -5   7        5.92       22.02     13.57 o 
  -9  -5   7        2.21        1.78      9.79 o 
  -8  -5   7     1905.08     1644.04     61.62 o 
  -7  -5   7       24.27       26.47     11.12 o 
  -6  -5   7      288.90      239.79     20.91 o 
  -5  -5   7      100.67      100.37      4.27 o 
  -4  -5   7        2.51        3.45      2.23 o 
  -3  -5   7     1066.38     1059.22     14.28 o 
  -2  -5   7      194.66      203.30      5.35 o 
  -1  -5   7     1460.21     1553.34     21.59 o 
   0  -5   7       55.12       56.56      3.70 o 
   1  -5   7        6.96       14.95      2.56 o 
   2  -5   7       34.77       27.62      3.70 o 
   3  -5   7        4.59       14.41      6.12 o 
   4  -5   7      955.51      871.55     18.01 o 
   5  -5   7       33.53       37.06      5.25 o 
   6  -5   7      788.05      694.04     27.92 o 
   7  -5   7        1.36        2.79      3.63 o 
   8  -5   7        0.00        2.77      8.56 o 
   9  -5   7       16.95       26.80      6.66 o 
 -12  -4   7        6.17       26.47     17.57 o 
 -11  -4   7        1.32        8.45     12.90 o 
 -10  -4   7       25.36       27.80     13.35 o 
  -9  -4   7        7.49       11.79     11.12 o 
  -8  -4   7      348.20      359.02     28.03 o 
  -7  -4   7      764.02      745.17     37.81 o 
  -6  -4   7        5.58        4.26      2.96 o 
  -5  -4   7       71.43       62.18      3.40 o 
  -4  -4   7      133.70      121.58      3.99 o 
  -3  -4   7     1091.52     1086.01     22.03 o 
  -2  -4   7      487.37      478.78      7.90 o 
  -1  -4   7       19.05       18.32      2.14 o 
   0  -4   7        8.58        9.37      2.04 o 
   1  -4   7       70.93       72.92      4.55 o 
   2  -4   7     1346.49     1319.27     21.15 o 
   3  -4   7        3.04        2.03      2.62 o 
   4  -4   7       15.76       14.22      4.89 o 
   5  -4   7       11.25       12.51      3.50 o 
   6  -4   7       57.95       53.73      6.32 o 
   7  -4   7        4.79        4.20      3.79 o 
   8  -4   7        0.18        6.50      4.56 o 
   9  -4   7        3.03       11.36      5.38 o 
 -12  -3   7        7.67        6.23     14.46 o 
 -11  -3   7       17.76       11.34     13.79 o 
 -10  -3   7        0.35       14.46     11.57 o 
  -9  -3   7      336.67      324.54     27.58 o 
  -8  -3   7      663.74      635.28     35.81 o 
  -7  -3   7      587.17      554.02     29.92 o 
  -6  -3   7        0.01        0.00      2.55 o 
  -5  -3   7       63.75       61.66      3.18 o 
  -4  -3   7       50.22       56.75      5.46 o 
  -3  -3   7       15.72       12.64      6.23 o 
  -2  -3   7      876.10      877.88     18.43 o 
  -1  -3   7        0.37        1.14      1.25 o 
   0  -3   7       61.14       71.49      3.51 o 
   1  -3   7        2.12        0.74      1.51 o 
   2  -3   7        4.25        6.33      2.39 o 
   3  -3   7        7.63        9.12      5.12 o 
   4  -3   7        2.56        5.04      5.00 o 
   5  -3   7       43.51       48.29      5.98 o 
   6  -3   7       25.63       31.62      5.76 o 
   7  -3   7       65.67       76.32      8.10 o 
   8  -3   7        0.43        0.00      6.01 o 
   9  -3   7        0.62        2.49      4.44 o 
 -12  -2   7       43.48       64.06     19.57 o 
 -11  -2   7       54.84       50.72     16.91 o 
 -10  -2   7       68.23       52.27     16.24 o 
  -8  -2   7       27.62       37.81      7.34 o 
  -7  -2   7       51.42       51.61      7.34 o 
  -6  -2   7      514.44      501.38     18.02 o 
  -5  -2   7       21.32       22.47      5.12 o 
  -4  -2   7     2279.08     2417.02     49.38 o 
  -3  -2   7       88.84       86.75      6.90 o 
  -2  -2   7      175.95      150.81      8.68 o 
  -1  -2   7       14.19       15.18      3.45 o 
   0  -2   7        1.16        0.39      1.22 o 
   1  -2   7      189.54      199.11      5.45 o 
   2  -2   7      453.27      478.24     11.51 o 
   3  -2   7      723.04      691.20     30.70 o 
   4  -2   7        8.35        3.87      3.13 o 
   5  -2   7        0.60        1.67      3.46 o 
   6  -2   7      257.96      232.72     10.80 o 
   7  -2   7       55.07       60.48     14.57 o 
   8  -2   7       50.07       58.14      7.80 o 
   9  -2   7       13.78       14.05      5.57 o 
 -12  -1   7        0.01        0.00     13.35 o 
 -11  -1   7        0.49        2.22     10.68 o 
  -9  -1   7       14.53       10.90      6.01 o 
  -8  -1   7     1261.02     1105.30     32.70 o 
  -7  -1   7       56.20       65.40      8.23 o 
  -6  -1   7       26.15       20.02      5.34 o 
  -5  -1   7       74.22       71.40      7.34 o 
  -4  -1   7        2.45        2.67      2.89 o 
  -3  -1   7     2921.06     3159.30     61.39 o 
  -2  -1   7      199.38      196.86     10.01 o 
  -1  -1   7      656.17      614.82     19.13 o 
   0  -1   7        7.11       10.08      2.09 o 
   1  -1   7      109.58      115.39      4.07 o 
   2  -1   7      485.28      486.84     19.46 o 
   3  -1   7       42.33       50.51      4.85 o 
   4  -1   7      310.30      340.33     10.93 o 
   5  -1   7       36.63       36.22      5.13 o 
   6  -1   7      498.58      471.26     20.24 o 
   7  -1   7        1.49        2.78      4.78 o 
   8  -1   7        0.04        1.55      4.32 o 
   9  -1   7       19.69       18.46     13.90 o 
 -10   0   7        4.26        4.45      6.45 o 
  -9   0   7        0.34        5.12      5.56 o 
  -8   0   7      546.49      529.18     22.02 o 
  -7   0   7      592.08      662.64     23.36 o 
  -6   0   7      313.48      303.89      6.70 o 
  -5   0   7      580.23      658.64     21.13 o 
  -4   0   7        1.41        0.00      2.45 o 
  -3   0   7      314.41      304.07     12.90 o 
  -2   0   7      369.11      388.16     14.46 o 
  -1   0   7       26.98       27.37      2.19 o 
   0   0   7       48.19       45.31      3.20 o 
   1   0   7       23.59       29.26      5.23 o 
   2   0   7     2075.14     2152.59     29.77 o 
   3   0   7        0.03        1.45      2.46 o 
   4   0   7        5.61        5.64      2.92 o 
   5   0   7       10.64       15.31      3.95 o 
   6   0   7       66.02       63.23     13.68 o 
   7   0   7       13.00       12.07      4.75 o 
   8   0   7       16.52       20.13      5.76 o 
   9   0   7        0.53        6.01      7.56 o 
 -11   1   7       10.80       21.58      9.12 o 
 -10   1   7        0.28        4.89      6.67 o 
  -9   1   7       51.03       59.39     10.23 o 
  -8   1   7      524.49      464.45     20.91 o 
  -7   1   7      708.41      769.86     26.47 o 
  -6   1   7        5.70        7.98      3.56 o 
  -5   1   7       19.92       20.70      1.85 o 
  -4   1   7       34.96       31.81      5.78 o 
  -3   1   7       65.08       67.40      7.12 o 
  -2   1   7     1492.48     1540.39     35.37 o 
  -1   1   7        8.36        5.61      1.52 o 
   0   1   7      147.08      147.66      8.45 o 
   1   1   7        2.91        6.06      2.11 o 
   2   1   7        4.82        2.74      2.03 o 
   3   1   7       57.36       50.80      4.73 o 
   4   1   7       18.22       23.99      4.11 o 
   5   1   7      101.35      109.76      7.43 o 
   6   1   7      106.48      117.95      8.39 o 
   7   1   7       53.05       58.34      7.15 o 
   8   1   7        6.02       12.01      6.67 o 
   9   1   7        2.89        0.00      6.23 o 
 -12   2   7        0.84       13.12      9.79 o 
 -11   2   7        2.04        7.34      7.56 o 
 -10   2   7       14.57       28.92      9.79 o 
  -9   2   7        4.89        8.45      6.23 o 
  -8   2   7       52.14       63.62     10.23 o 
  -7   2   7       75.84       86.97     10.23 o 
  -6   2   7      152.59      148.76      4.97 o 
  -5   2   7      154.77      144.88      4.40 o 
  -4   2   7        3.10        2.37      1.19 o 
  -3   2   7        8.50        7.74      1.43 o 
  -2   2   7      106.31      113.17      7.23 o 
  -1   2   7        0.14        0.00      1.45 o 
   0   2   7        0.64        1.21      1.52 o 
   1   2   7        1.57        3.53      2.11 o 
   2   2   7      156.31      161.71      6.31 o 
   3   2   7      572.81      587.14     13.25 o 
   4   2   7       59.98       65.34      5.66 o 
   5   2   7        5.94        7.29      3.78 o 
   6   2   7        0.00        6.36      3.58 o 
   7   2   7       95.78       81.19     10.23 o 
   8   2   7        2.42        0.00      5.34 o 
   9   2   7        3.08        0.00      6.67 o 
 -12   3   7        2.73       15.35     10.68 o 
 -11   3   7        2.96        4.67      8.01 o 
 -10   3   7       25.29       22.24      8.68 o 
  -9   3   7        6.60        0.00      6.01 o 
  -8   3   7      241.66      267.82     17.35 o 
  -7   3   7        4.21        8.45      5.34 o 
  -6   3   7      363.20      360.87      8.20 o 
  -5   3   7       76.34       67.76     11.90 o 
  -4   3   7        4.96        7.06      1.61 o 
  -3   3   7      125.53      151.05      4.53 o 
  -2   3   7        1.46        4.05      1.52 o 
  -1   3   7      892.92      814.80     13.12 o 
   0   3   7       12.53       12.53      2.22 o 
   1   3   7      263.56      263.74     17.80 o 
   2   3   7      406.74      419.22     10.26 o 
   3   3   7       13.30       11.42      2.83 o 
   4   3   7       40.03       38.82      7.01 o 
   5   3   7       30.92       36.15      5.13 o 
   6   3   7       52.61       51.38      8.23 o 
   7   3   7       22.71       16.68      6.45 o 
   8   3   7        2.88        0.00      5.12 o 
   9   3   7        6.13       14.01      7.56 o 
 -12   4   7       44.71       74.52     16.24 o 
 -11   4   7       14.75       32.25     11.34 o 
 -10   4   7        4.87        8.01      7.79 o 
  -9   4   7       27.77       22.47      8.45 o 
  -8   4   7      187.65      221.99     16.46 o 
  -7   4   7        0.47        1.08      2.14 o 
  -6   4   7       41.42       49.87      5.12 o 
  -5   4   7     1385.80     1412.08     20.18 o 
  -4   4   7        5.47        4.45      1.92 o 
  -3   4   7       50.22       53.61      5.78 o 
  -2   4   7      186.00      171.64      5.32 o 
  -1   4   7        1.71        1.43      1.60 o 
   0   4   7       14.33       16.09      2.63 o 
   1   4   7       77.64       74.49      4.54 o 
   2   4   7      357.94      330.56      9.12 o 
   3   4   7        0.28        1.80      2.34 o 
   4   4   7       10.60        5.86      2.91 o 
   5   4   7       50.68       56.28      7.79 o 
   6   4   7       30.12       32.03      6.90 o 
   7   4   7       16.51       24.25      7.56 o 
   8   4   7       18.06       34.70      8.45 o 
   9   4   7        1.06        0.00      7.12 o 
 -12   5   7        1.80       10.23     10.23 o 
 -11   5   7        0.01        6.23      8.90 o 
 -10   5   7        7.17       15.57      8.90 o 
  -9   5   7       56.21       50.05     11.34 o 
  -8   5   7        0.93        3.11      6.01 o 
  -7   5   7      221.04      225.55     17.13 o 
  -6   5   7        0.57        0.00      2.02 o 
  -5   5   7        0.42        1.57      2.02 o 
  -4   5   7       81.31       78.45      4.51 o 
  -3   5   7       22.90       25.10      4.67 o 
  -2   5   7      154.45      148.21      6.90 o 
  -1   5   7       87.05       83.49      4.48 o 
   0   5   7     1595.01     1545.85     23.69 o 
   1   5   7        1.70        0.00      1.96 o 
   2   5   7        4.16        4.63      2.40 o 
   3   5   7        6.79        8.47      2.82 o 
   4   5   7        0.63        0.44      3.56 o 
   5   5   7       38.41       36.04      6.67 o 
   6   5   7       44.98       37.15      6.90 o 
   7   5   7        1.50        2.67      5.34 o 
   8   5   7       19.21       22.02      8.01 o 
   9   5   7        8.75        4.89      7.79 o 
 -11   6   7        7.27       15.35     10.68 o 
 -10   6   7        5.23        0.00      6.45 o 
  -9   6   7        8.89       11.34      7.34 o 
  -8   6   7        0.56        0.00      5.34 o 
  -7   6   7       56.83       61.09      4.91 o 
  -6   6   7      321.78      327.24     24.36 o 
  -5   6   7       82.22       80.81      6.45 o 
  -4   6   7      527.14      504.02     10.98 o 
  -3   6   7       53.79       49.13      3.86 o 
  -2   6   7      172.30      171.04      6.21 o 
  -1   6   7       24.80       28.85      3.46 o 
   0   6   7        4.52        3.96      2.62 o 
   1   6   7        1.67        0.00      2.12 o 
   2   6   7        1.72        0.00      2.03 o 
   3   6   7       62.17       77.63      7.56 o 
   4   6   7       18.98       17.35      5.12 o 
   5   6   7       26.37       30.47      6.45 o 
   6   6   7       12.12       15.79      6.23 o 
   7   6   7       50.37       67.84     10.23 o 
   8   6   7       46.42       52.94     10.01 o 
 -11   7   7        8.22        2.22     10.45 o 
 -10   7   7        2.44        0.00      7.79 o 
  -9   7   7        0.51        2.67      7.12 o 
  -8   7   7      183.69      229.56     18.24 o 
  -7   7   7        5.61        7.93      3.06 o 
  -6   7   7       22.17       20.66      3.43 o 
  -5   7   7        6.43        7.34      2.55 o 
  -4   7   7        1.33        1.22      2.26 o 
  -3   7   7       33.86       37.55      3.77 o 
  -2   7   7        3.22        2.67      2.34 o 
  -1   7   7      963.49      888.31     16.18 o 
   0   7   7       26.55       24.09      3.63 o 
   1   7   7       68.38       76.24      8.12 o 
   2   7   7        4.19        6.30      2.75 o 
   3   7   7        0.75        0.00      3.56 o 
   4   7   7       25.88       26.47      6.01 o 
   5   7   7        7.88       13.79      6.01 o 
   6   7   7        4.60        0.00      5.12 o 
   7   7   7       20.38       34.92      8.45 o 
   8   7   7        1.71        9.56      7.56 o 
 -11   8   7        2.86        9.34     11.12 o 
 -10   8   7       10.20        4.67      8.45 o 
  -9   8   7       18.67       21.35      9.56 o 
  -8   8   7        3.99        8.45      6.90 o 
  -7   8   7       54.65       61.38      8.56 o 
  -6   8   7        9.01       12.18      8.90 o 
  -5   8   7      196.02      177.59      7.48 o 
  -4   8   7        0.10        0.00      3.45 o 
  -3   8   7        6.90        6.54      2.78 o 
  -2   8   7      227.57      245.89     10.12 o 
  -1   8   7        0.00        0.00      2.34 o 
   0   8   7       26.26       36.83      5.12 o 
   1   8   7       58.26       50.85      5.89 o 
   2   8   7        4.15        4.00      4.45 o 
   3   8   7        1.53        1.78      4.23 o 
   4   8   7        0.36        0.00      4.45 o 
   5   8   7       27.62       25.58      6.45 o 
   6   8   7        3.06        0.00      5.34 o 
   7   8   7        6.87        0.00      6.45 o 
 -10   9   7        0.10        0.00      8.23 o 
  -9   9   7       26.02       26.92     10.23 o 
  -8   9   7       65.39       84.08     14.24 o 
  -7   9   7        3.85        2.94      5.45 o 
  -6   9   7        2.27        1.69      2.99 o 
  -5   9   7        0.11        0.49      2.92 o 
  -4   9   7       33.51       29.30      4.15 o 
  -3   9   7        1.96        0.00      2.51 o 
  -2   9   7        3.46        0.93      2.72 o 
  -1   9   7       48.27       48.69      5.08 o 
   0   9   7      703.54      628.29     17.57 o 
   1   9   7        0.60        0.00      3.78 o 
   2   9   7        0.36        0.00      3.56 o 
   3   9   7        1.68       17.80      6.23 o 
   4   9   7        2.20        3.78      4.45 o 
   5   9   7       18.46       15.79      6.23 o 
   6   9   7        5.52       12.68      6.45 o 
   7   9   7        0.45        3.11      7.34 o 
 -10  10   7        2.33        1.11      8.45 o 
  -9  10   7       18.71       12.68      8.45 o 
  -8  10   7       40.21       46.04     11.12 o 
  -7  10   7       10.23       10.80      4.20 o 
  -6  10   7        6.53        4.25      3.63 o 
  -5  10   7       20.57       22.67      4.22 o 
  -4  10   7       24.05       26.60      4.22 o 
  -3  10   7        1.01        0.00      2.83 o 
  -2  10   7        0.86        3.11      5.56 o 
  -1  10   7       23.24       22.73      4.27 o 
   0  10   7        0.08        0.00      4.67 o 
   1  10   7        2.21        0.00      4.45 o 
   2  10   7        0.01        0.00      4.67 o 
   3  10   7        0.01        2.00      4.67 o 
   4  10   7        0.27        0.00      4.67 o 
   5  10   7        3.36        0.00      5.34 o 
   6  10   7        0.83       12.46      6.90 o 
  -9  11   7        0.04        2.67      8.90 o 
  -8  11   7      142.35      170.17     19.57 o 
  -7  11   7        4.59        6.01      4.07 o 
  -6  11   7       14.46       14.82      4.69 o 
  -5  11   7        4.51        8.28      4.06 o 
  -4  11   7        3.53        1.27      3.20 o 
  -3  11   7       11.50        8.33      3.78 o 
  -2  11   7        0.07        0.00      3.13 o 
  -1  11   7      275.89      257.14     13.12 o 
   0  11   7       26.51       34.48      7.12 o 
   1  11   7        0.27        5.34      5.34 o 
   2  11   7        1.12        2.22      4.67 o 
   3  11   7        0.12        0.00      4.45 o 
   4  11   7        1.74        0.00      5.34 o 
   5  11   7        0.49        0.00      6.45 o 
   6  11   7        1.70        5.56      7.34 o 
  -8  12   7        1.89       12.90      8.68 o 
  -7  12   7       23.23       29.56      5.76 o 
  -6  12   7        0.99        0.07      3.78 o 
  -5  12   7        0.08        1.77      7.45 o 
  -4  12   7        0.03        0.39      3.62 o 
  -3  12   7        0.02        0.00      3.53 o 
  -2  12   7       15.72       25.14      6.23 o 
  -1  12   7        1.56        2.45      5.12 o 
   0  12   7        0.13        0.00      4.67 o 
   1  12   7        4.26        3.56      4.89 o 
   2  12   7       10.83       23.80      6.67 o 
   3  12   7        0.01        0.00      6.01 o 
   4  12   7        2.51        4.00      6.45 o 
   5  12   7        6.08        0.00      6.67 o 
  -8  13   7       15.38       27.14     12.23 o 
  -7  13   7       21.47       17.46      5.45 o 
  -6  13   7        0.87        3.82      4.11 o 
  -5  13   7        0.60        5.40      4.06 o 
  -4  13   7        3.83        3.83      4.12 o 
  -3  13   7        0.11        1.56      4.67 o 
  -2  13   7        1.72       11.12      5.34 o 
  -1  13   7        1.21        0.00      5.12 o 
   0  13   7       36.33       40.04      8.23 o 
   1  13   7        3.61        0.00      5.34 o 
   2  13   7        0.05        0.00      5.78 o 
   3  13   7        0.01        0.89      6.67 o 
   4  13   7        0.57        0.00      6.90 o 
  -6  14   7        7.68       19.75      8.68 o 
  -5  14   7        4.85        6.95      4.43 o 
  -4  14   7        3.72        0.00      5.34 o 
  -3  14   7        0.86        0.00      5.12 o 
  -2  14   7        3.34        7.79      6.01 o 
  -1  14   7        8.89        0.67      6.01 o 
   0  14   7        0.29       13.12      6.67 o 
   1  14   7        5.75       16.24      7.34 o 
   2  14   7        1.29        1.78      6.90 o 
   3  14   7        0.49        2.45      6.67 o 
  -5  15   7        4.62        2.00      6.90 o 
  -4  15   7        0.29        0.00      5.56 o 
  -3  15   7        5.16       18.02      7.12 o 
  -2  15   7        0.10        0.00      5.56 o 
  -1  15   7       36.25       28.47      8.01 o 
   0  15   7        1.22        8.23      7.34 o 
   1  15   7        0.73        0.00      7.12 o 
  -4 -15   8        7.19       15.57     15.35 o 
  -3 -15   8        0.61       16.68     14.24 o 
  -2 -15   8        5.79        3.23      5.78 o 
  -1 -15   8        3.20        4.04      5.15 o 
   0 -15   8        0.60       11.34      6.01 o 
   1 -15   8       32.14       42.04      8.90 o 
   2 -15   8        4.91        0.00      6.23 o 
  -6 -14   8        0.50       11.34     13.12 o 
  -5 -14   8       19.75       16.24     12.01 o 
  -4 -14   8        6.29        0.00      9.79 o 
  -3 -14   8        0.61       12.01     11.79 o 
  -2 -14   8        0.43        0.00      4.78 o 
  -1 -14   8       53.24       62.30      7.74 o 
   0 -14   8       38.29       36.26      7.34 o 
   1 -14   8        1.09       12.46      5.56 o 
   2 -14   8       32.67       47.82      8.68 o 
   3 -14   8        0.43        8.66      5.78 o 
  -7 -13   8        1.13        0.00     15.57 o 
  -6 -13   8        2.00        7.79     11.34 o 
  -5 -13   8        4.90        0.00      9.34 o 
  -4 -13   8        0.37        8.45      9.34 o 
  -3 -13   8        1.24        0.00      4.40 o 
  -2 -13   8        7.35        0.00      3.89 o 
  -1 -13   8       14.46       24.55      5.28 o 
   0 -13   8       10.27        5.34      4.97 o 
   1 -13   8        1.17        4.89      5.56 o 
   2 -13   8       84.01       96.32      8.92 o 
   3 -13   8       11.23        4.88     13.46 o 
   4 -13   8        0.06        4.88      5.51 o 
  -8 -12   8        0.48        2.00     16.68 o 
  -7 -12   8       10.84       19.35     16.68 o 
  -6 -12   8       65.26       64.51     16.24 o 
  -5 -12   8       22.81       27.58     11.79 o 
  -4 -12   8      246.22      240.23     28.92 o 
  -3 -12   8        0.09        0.60      4.02 o 
  -2 -12   8       46.85       60.09      6.50 o 
  -1 -12   8        0.32        0.00      3.85 o 
   0 -12   8       13.12       43.60     13.79 o 
   1 -12   8       14.84       17.76      5.21 o 
   2 -12   8        5.99       17.62      9.79 o 
   3 -12   8        0.48        4.37      4.53 o 
   4 -12   8        4.63        1.27      4.79 o 
   5 -12   8        0.26        2.07      5.09 o 
  -9 -11   8        0.49       31.36     18.68 o 
  -8 -11   8        3.67        0.00     13.57 o 
  -7 -11   8        3.06        0.00     11.57 o 
  -6 -11   8     1015.57      847.27     46.93 o 
  -5 -11   8       15.78        2.45      9.34 o 
  -4 -11   8        1.19       11.57      8.68 o 
  -3 -11   8       22.19       19.40      4.66 o 
  -2 -11   8       46.84       51.16      5.79 o 
  -1 -11   8        2.40       13.76      5.78 o 
   0 -11   8        2.63        0.44      3.38 o 
   1 -11   8      273.91      311.37     10.47 o 
   2 -11   8        0.56       10.80      4.75 o 
   3 -11   8        0.07       10.25      4.88 o 
   4 -11   8       45.93       56.15      7.20 o 
   5 -11   8        0.06        4.85      4.83 o 
   6 -11   8        0.82        6.98      5.23 o 
  -9 -10   8        0.48       12.68     16.24 o 
  -8 -10   8       65.08       53.83     19.35 o 
  -7 -10   8        0.31        9.56     11.34 o 
  -6 -10   8       13.46       12.46      9.79 o 
  -5 -10   8       16.65       13.57     10.01 o 
  -4 -10   8       11.93        1.11      7.34 o 
  -3 -10   8       52.80       42.63      5.34 o 
  -2 -10   8        6.05        8.23      4.67 o 
  -1 -10   8      212.54      225.04      7.95 o 
   0 -10   8       68.20       75.04      6.20 o 
   1 -10   8       12.58       14.89      4.04 o 
   2 -10   8      147.77      167.75      9.24 o 
   3 -10   8        0.01        0.00      5.56 o 
   4 -10   8       55.09       63.94     10.01 o 
   5 -10   8        2.41        1.15      4.64 o 
   6 -10   8        0.52        0.00      4.12 o 
 -10  -9   8        0.47        0.89     15.35 o 
  -9  -9   8        1.34        1.78     13.12 o 
  -8  -9   8       52.09       60.73     17.57 o 
  -7  -9   8        5.72        0.89     11.57 o 
  -6  -9   8       29.42       34.48     11.57 o 
  -5  -9   8       30.89       33.81     11.12 o 
  -4  -9   8       13.17       11.79      8.23 o 
  -3  -9   8       12.72       13.47      3.58 o 
  -2  -9   8      142.28      144.05      6.17 o 
  -1  -9   8      101.10       93.95      5.70 o 
   0  -9   8       34.28       35.45      4.31 o 
   1  -9   8       24.19       22.36      4.04 o 
   2  -9   8      221.63      219.10      9.72 o 
   3  -9   8       19.75       24.11      9.56 o 
   4  -9   8        2.28        9.26      7.45 o 
   5  -9   8       13.34       17.52      5.89 o 
   6  -9   8       13.40        7.93      4.73 o 
   7  -9   8        0.49        0.00      5.13 o 
 -10  -8   8        2.73       14.90     14.68 o 
  -9  -8   8       10.64        0.00     10.68 o 
  -8  -8   8        8.28        0.00      9.56 o 
  -7  -8   8       46.20       28.92     13.57 o 
  -6  -8   8      402.57      360.13     27.58 o 
  -5  -8   8       85.14       79.41     16.24 o 
  -4  -8   8     1007.12      933.80     42.26 o 
  -3  -8   8        4.43        2.92      2.40 o 
  -2  -8   8       84.46       94.32      5.07 o 
  -1  -8   8        4.58        9.14      2.78 o 
   0  -8   8        1.05        2.09      3.07 o 
   1  -8   8        4.79        5.41      3.00 o 
   2  -8   8       51.36       47.15      5.55 o 
   3  -8   8        7.74        9.26      4.06 o 
   4  -8   8       10.36       14.11      5.12 o 
   5  -8   8       41.56       28.13      7.34 o 
   6  -8   8       38.31       35.66     11.57 o 
   7  -8   8        0.15        0.00      4.11 o 
 -11  -7   8        1.36        4.45     15.57 o 
 -10  -7   8       10.14        0.00     12.90 o 
  -9  -7   8        2.08        5.56     12.68 o 
  -8  -7   8       19.50       15.13     11.57 o 
  -7  -7   8       94.35       90.75     19.80 o 
  -6  -7   8     2204.95     2113.61     70.29 o 
  -5  -7   8       21.00       28.03      9.34 o 
  -4  -7   8      128.82      133.61      8.45 o 
  -3  -7   8      292.30      281.95      7.20 o 
  -2  -7   8        2.99        3.38      2.04 o 
  -1  -7   8        0.52        0.00      1.96 o 
   0  -7   8        0.69        1.76      2.26 o 
   1  -7   8      590.08      592.85     30.55 o 
   2  -7   8       26.18       33.33      4.49 o 
   3  -7   8        1.24        0.22      6.78 o 
   4  -7   8      195.82      173.82     20.02 o 
   5  -7   8        4.63        4.75      3.86 o 
   6  -7   8       63.90       70.94      7.27 o 
   7  -7   8        0.05        1.30      3.87 o 
   8  -7   8        7.36        7.87      5.92 o 
 -11  -6   8        5.55        4.45     14.68 o 
 -10  -6   8       17.49        9.34     12.90 o 
  -9  -6   8       38.33       28.47     14.46 o 
  -8  -6   8       35.66       32.48     14.01 o 
  -7  -6   8       32.03       26.25     12.23 o 
  -6  -6   8       67.14       87.42     16.02 o 
  -5  -6   8      114.03      128.51      8.09 o 
  -4  -6   8       21.81       32.57     11.46 o 
  -3  -6   8      204.97      204.63      5.87 o 
  -2  -6   8        2.34        5.63      1.78 o 
  -1  -6   8      154.82      132.47     10.46 o 
   0  -6   8      198.57      187.71      6.61 o 
   1  -6   8       61.78       67.48      5.05 o 
   2  -6   8       19.18       39.39      6.12 o 
   3  -6   8        0.51        0.38      2.52 o 
   4  -6   8      246.79      230.63     15.46 o 
   5  -6   8        9.25        9.55      3.97 o 
   6  -6   8        1.31        0.00      3.74 o 
   7  -6   8        3.92       12.49      5.45 o 
   8  -6   8        1.27        0.00      9.23 o 
 -11  -5   8        1.51        0.00     11.79 o 
 -10  -5   8        5.77        3.56     12.23 o 
  -9  -5   8       38.53       42.26     16.46 o 
  -8  -5   8      221.59      214.43     25.58 o 
  -7  -5   8      100.91      106.10     18.68 o 
  -6  -5   8       33.29       31.77      5.15 o 
  -5  -5   8       95.13       89.84     15.79 o 
  -4  -5   8       86.65       96.66      7.27 o 
  -3  -5   8       14.99       13.46      2.08 o 
  -2  -5   8      549.33      541.55     11.04 o 
  -1  -5   8      168.09      160.75      5.25 o 
   0  -5   8       46.62       48.98      4.66 o 
   1  -5   8       14.84       19.24      2.88 o 
   2  -5   8       53.49       43.49      4.58 o 
   3  -5   8       29.36       31.37     10.90 o 
   4  -5   8        0.11        4.52      2.92 o 
   5  -5   8        8.31        4.99      3.36 o 
   6  -5   8      228.59      210.46     10.36 o 
   7  -5   8        0.17        4.09      3.70 o 
   8  -5   8        0.21       13.73      5.13 o 
 -12  -4   8        4.35        4.23     15.57 o 
 -11  -4   8       35.78       48.71     17.57 o 
 -10  -4   8       32.89       34.48     14.46 o 
  -9  -4   8       80.15       67.84     17.80 o 
  -8  -4   8        5.23        7.79     10.90 o 
  -7  -4   8       35.89       31.78      8.01 o 
  -6  -4   8      393.72      373.30     13.90 o 
  -5  -4   8      122.65      129.31      8.23 o 
  -4  -4   8      279.05      312.56     11.38 o 
  -3  -4   8      112.72      113.97      7.24 o 
  -2  -4   8     1499.92     1648.85     19.44 o 
  -1  -4   8       88.37       96.54     10.17 o 
   0  -4   8       25.14       27.26      2.91 o 
   1  -4   8       90.21      117.75      4.99 o 
   2  -4   8       68.05       58.72     11.46 o 
   3  -4   8       88.63       91.25      6.45 o 
   4  -4   8       47.46       41.14      4.92 o 
   5  -4   8      171.47      156.31      8.35 o 
   6  -4   8      258.88      250.99     31.70 o 
   7  -4   8        0.45        6.69      4.11 o 
   8  -4   8        2.90        3.56      4.40 o 
 -12  -3   8        1.41       18.02     15.35 o 
 -11  -3   8        2.25        0.00     11.12 o 
 -10  -3   8        3.20       13.57     13.57 o 
  -9  -3   8        0.02        0.00      9.12 o 
  -8  -3   8     1274.54     1213.63     51.38 o 
  -7  -3   8      356.12      328.83     13.27 o 
  -6  -3   8      133.17      101.88      8.45 o 
  -5  -3   8        0.03        0.00      2.89 o 
  -4  -3   8      561.83      542.53     18.68 o 
  -3  -3   8      919.44      857.10     19.49 o 
  -2  -3   8      227.73      213.71      4.75 o 
  -1  -3   8       66.04       66.14      3.20 o 
   0  -3   8        0.19        0.00      1.73 o 
   1  -3   8      400.09      413.23      8.31 o 
   2  -3   8        7.65       10.96      3.25 o 
   3  -3   8        8.46        8.01      4.67 o 
   4  -3   8        3.90        3.53      6.01 o 
   5  -3   8        9.22        8.10      4.11 o 
   6  -3   8      692.87      661.84     22.69 o 
   7  -3   8        0.03        0.00      6.01 o 
   8  -3   8        0.43        2.22      6.90 o 
   9  -3   8        0.75       16.01      6.24 o 
 -12  -2   8        4.88       13.57     15.79 o 
 -11  -2   8        8.13       20.46     14.01 o 
 -10  -2   8      375.76      381.70     32.03 o 
  -8  -2   8       21.83       16.46      6.23 o 
  -7  -2   8      287.10      265.15     14.01 o 
  -6  -2   8        9.58       16.68      4.67 o 
  -5  -2   8      606.11      656.64     21.35 o 
  -4  -2   8      216.31      220.66     11.34 o 
  -3  -2   8      484.02      589.91     19.35 o 
  -2  -2   8        3.37        0.67      2.67 o 
  -1  -2   8        1.17        2.90      1.52 o 
   0  -2   8       72.91       73.71      3.86 o 
   1  -2   8       12.66       14.50      2.39 o 
   2  -2   8     1040.95     1195.65     20.92 o 
   3  -2   8       60.90       65.15      5.76 o 
   4  -2   8      264.93      261.85     10.21 o 
   5  -2   8       31.45       27.93      5.10 o 
   6  -2   8        1.73        4.45      6.12 o 
   7  -2   8       22.21       31.91     11.57 o 
   8  -2   8       15.23       11.26      7.56 o 
   9  -2   8        6.25        2.71     11.68 o 
 -12  -1   8        4.61        6.01     14.68 o 
  -9  -1   8       66.89       59.84      9.79 o 
  -8  -1   8      212.53      181.51     13.12 o 
  -7  -1   8      406.74      335.88     16.24 o 
  -6  -1   8       11.47       16.46      4.89 o 
  -5  -1   8      483.47      526.29     19.13 o 
  -4  -1   8      393.04      405.28     16.02 o 
  -3  -1   8        3.69        0.89      2.67 o 
  -2  -1   8     1578.93     1520.15     36.04 o 
  -1  -1   8       12.04       16.84      2.32 o 
   0  -1   8        6.44        9.54      2.39 o 
   1  -1   8       23.75       27.30      3.81 o 
   2  -1   8       64.33       59.56      9.12 o 
   3  -1   8      175.81      188.90      8.01 o 
   4  -1   8        2.35        0.00      9.45 o 
   5  -1   8       31.29       25.10      4.86 o 
   6  -1   8      323.98      298.97     12.34 o 
   7  -1   8        4.70        1.11      5.23 o 
   8  -1   8        7.06        9.24      7.45 o 
   9  -1   8        0.03        9.16      5.66 o 
 -10   0   8       35.00       51.38     10.45 o 
  -9   0   8      323.81      285.61     17.35 o 
  -8   0   8        5.89        2.89      5.34 o 
  -7   0   8        0.90        0.00      3.34 o 
  -6   0   8       45.33       68.07      8.45 o 
  -5   0   8       80.97       76.96      8.23 o 
  -4   0   8     1294.44     1296.15     33.14 o 
  -3   0   8      259.42      249.58     12.23 o 
  -2   0   8     1036.93     1099.96     28.92 o 
  -1   0   8      212.93      207.90     16.13 o 
   0   0   8       12.12       10.36      2.14 o 
   1   0   8      869.71      943.97     19.13 o 
   2   0   8        1.66        0.00      2.04 o 
   3   0   8      611.73      592.04     14.04 o 
   4   0   8       50.26       50.06      5.89 o 
   5   0   8      141.87      122.11      8.23 o 
   6   0   8      275.49      254.57     11.38 o 
   7   0   8        3.41        9.73      7.23 o 
   8   0   8       38.30       45.10      7.27 o 
   9   0   8        0.56        0.00      7.12 o 
 -11   1   8        3.28        4.00      7.56 o 
 -10   1   8        0.49       10.68      6.67 o 
  -9   1   8       13.96       32.03      8.68 o 
  -8   1   8     2192.74     2135.41     53.61 o 
  -7   1   8      202.79      196.19     13.12 o 
  -6   1   8      703.72      670.65     23.58 o 
  -5   1   8       31.02       28.92      6.01 o 
  -4   1   8      468.49      494.04     18.68 o 
  -3   1   8      332.38      338.55     14.68 o 
  -2   1   8      119.62      124.57      8.90 o 
  -1   1   8       16.18       26.29      2.78 o 
   0   1   8        0.02        0.52      1.56 o 
   1   1   8       24.23       27.98      3.29 o 
   2   1   8       52.11       57.02      4.73 o 
   3   1   8       80.51       82.22      5.92 o 
   4   1   8      106.04       97.05      6.95 o 
   5   1   8       15.72       13.32      4.08 o 
   6   1   8      788.41      790.64     19.61 o 
   7   1   8        2.71       11.04      4.95 o 
   8   1   8        0.02        2.45      6.67 o 
   9   1   8        0.02        4.89      8.01 o 
 -12   2   8        4.54        8.68      9.34 o 
 -11   2   8        0.29        5.78      6.90 o 
 -10   2   8      203.54      224.44     17.80 o 
  -9   2   8       12.25       12.68      6.90 o 
  -8   2   8       11.69       12.01      6.45 o 
  -7   2   8      272.29      273.60     16.02 o 
  -6   2   8       85.35      104.55     10.68 o 
  -5   2   8      220.81      213.99     12.46 o 
  -4   2   8       76.03       79.86      8.45 o 
  -3   2   8     1313.27     1278.13     33.14 o 
  -2   2   8       61.31       60.86      3.04 o 
  -1   2   8       62.95       59.96      5.56 o 
   0   2   8      551.65      522.17     10.62 o 
   1   2   8        1.10        3.56      2.14 o 
   2   2   8      412.90      482.17     17.68 o 
   3   2   8       69.45       80.46      5.82 o 
   4   2   8       13.66       18.03      3.90 o 
   5   2   8       29.11       25.66      4.71 o 
   6   2   8        0.05        1.76      6.45 o 
   7   2   8       18.54       25.36      7.79 o 
   8   2   8        0.00        0.00      6.90 o 
   9   2   8        0.16        0.89      7.56 o 
 -12   3   8        7.84        0.00      9.34 o 
 -11   3   8        0.49        8.68      8.45 o 
 -10   3   8       17.63       28.92      9.12 o 
  -9   3   8        8.74       10.90      7.34 o 
  -8   3   8       47.05       54.28     10.01 o 
  -7   3   8       73.24       98.99     11.79 o 
  -6   3   8       11.48       13.12      5.12 o 
  -5   3   8      913.95      947.20     20.35 o 
  -4   3   8      312.38      309.89     11.46 o 
  -3   3   8       13.43       12.00      2.89 o 
  -2   3   8     1207.62     1159.97     16.84 o 
  -1   3   8        0.57        1.49      1.52 o 
   0   3   8       25.96       29.26      3.03 o 
   1   3   8       29.74       23.16      3.25 o 
   2   3   8       48.89       55.39      4.59 o 
   3   3   8      166.35      172.89      7.48 o 
   4   3   8       23.32       26.26      6.23 o 
   5   3   8      131.28      127.74      8.12 o 
   6   3   8      101.54      111.66     10.90 o 
   7   3   8       42.19       44.49      8.23 o 
   8   3   8       10.91        1.56      6.23 o 
 -12   4   8        1.49        6.90     10.23 o 
 -11   4   8        3.91        5.56      9.12 o 
 -10   4   8        0.45        6.67      7.12 o 
  -9   4   8      192.11      216.21     19.13 o 
  -8   4   8       50.81       53.39     10.45 o 
  -7   4   8        0.36        0.00      4.00 o 
  -6   4   8        2.00        7.34      4.23 o 
  -5   4   8       32.80       33.34      3.04 o 
  -4   4   8     1050.93     1070.99     16.16 o 
  -3   4   8       23.23       28.73      2.78 o 
  -2   4   8      104.62      116.65      4.78 o 
  -1   4   8      108.29       96.54      4.72 o 
   0   4   8       19.37       21.63      3.23 o 
   1   4   8      658.02      672.51     13.41 o 
   2   4   8        0.64        0.89      2.08 o 
   3   4   8      746.48      704.05     15.33 o 
   4   4   8        8.17        7.68      3.38 o 
   5   4   8       38.30       42.93      7.56 o 
   6   4   8       84.24       91.87     10.45 o 
   7   4   8        0.76        0.22      5.34 o 
   8   4   8       49.52       46.04     10.01 o 
 -12   5   8        0.24       11.12     11.57 o 
 -11   5   8        2.17        3.78      8.45 o 
 -10   5   8        0.47        0.00      7.12 o 
  -9   5   8       27.79       33.59      9.56 o 
  -8   5   8      244.76      274.93     18.68 o 
  -7   5   8        2.03        7.79      5.78 o 
  -6   5   8       51.99       71.18     10.45 o 
  -5   5   8       11.14       13.30      2.54 o 
  -4   5   8      206.06      214.67      6.55 o 
  -3   5   8        1.53        5.59      1.94 o 
  -2   5   8       18.95       17.38      2.66 o 
  -1   5   8      164.91      223.63     16.24 o 
   0   5   8        0.37        0.00      2.08 o 
   1   5   8       65.04       73.15      7.90 o 
   2   5   8      150.57      146.77      7.34 o 
   3   5   8       58.19       61.52     10.34 o 
   4   5   8       19.07        8.23      4.89 o 
   5   5   8       35.79       36.48      7.34 o 
   6   5   8      114.62      125.01     11.57 o 
   7   5   8        2.81        2.89      6.23 o 
   8   5   8        1.40        0.00      6.23 o 
 -11   6   8        0.78        0.00      8.45 o 
 -10   6   8        2.91        0.00      6.90 o 
  -9   6   8        0.06        0.00      6.23 o 
  -8   6   8       12.27        6.67      6.45 o 
  -7   6   8       42.22       39.15      9.12 o 
  -6   6   8       50.06       49.31      4.26 o 
  -5   6   8       74.56       73.81      4.86 o 
  -4   6   8        1.92        2.96      2.14 o 
  -3   6   8      406.62      409.98      9.90 o 
  -2   6   8       26.85       31.10      3.40 o 
  -1   6   8        4.95       10.88      2.67 o 
   0   6   8      310.36      288.61     10.68 o 
   1   6   8        4.09        5.08      2.59 o 
   2   6   8        7.89        7.02      2.82 o 
   3   6   8        1.40        0.00      3.34 o 
   4   6   8       27.14       14.24      5.34 o 
   5   6   8       21.21       20.02      6.45 o 
   6   6   8        2.91       12.90      6.23 o 
   7   6   8        3.39        7.56      6.90 o 
   8   6   8        8.62        0.00      6.67 o 
 -11   7   8        0.00        1.78     10.01 o 
 -10   7   8        0.91        0.00      8.01 o 
  -9   7   8        4.14        4.45      7.12 o 
  -8   7   8       13.68       24.25      8.23 o 
  -7   7   8        3.16        0.00      4.67 o 
  -6   7   8        8.76       13.38      5.23 o 
  -5   7   8      281.87      289.34      8.75 o 
  -4   7   8        6.90        9.42      2.72 o 
  -3   7   8       27.41       27.08      4.00 o 
  -2   7   8       76.01       81.91      5.25 o 
  -1   7   8        3.45        4.51      2.67 o 
   0   7   8       12.94       17.14      3.31 o 
   1   7   8        0.28        0.00      2.34 o 
   2   7   8       12.15       11.79      4.89 o 
   3   7   8        6.03        8.90      4.67 o 
   4   7   8        3.39        5.34      5.12 o 
   5   7   8      108.59      121.23     11.12 o 
   6   7   8       24.42       12.90      6.67 o 
   7   7   8       40.50       51.38     10.01 o 
 -11   8   8        5.90        1.56     11.12 o 
 -10   8   8        0.11        2.89      8.90 o 
  -9   8   8       65.70       74.07     14.46 o 
  -8   8   8       37.93       33.81      9.79 o 
  -7   8   8       11.39        8.23      6.23 o 
  -6   8   8        4.90        8.06      3.16 o 
  -5   8   8       19.10       22.00      3.83 o 
  -4   8   8        0.19        0.00      2.34 o 
  -3   8   8        1.15        0.19      2.39 o 
  -2   8   8        2.81        3.94      2.66 o 
  -1   8   8       18.99       24.56      7.45 o 
   0   8   8       25.33       19.62      3.74 o 
   1   8   8       45.36       50.72      7.12 o 
   2   8   8        0.39        0.00      4.23 o 
   3   8   8      127.52      114.11     10.01 o 
   4   8   8        0.09        0.00      4.45 o 
   5   8   8        9.01       12.01      6.23 o 
   6   8   8       13.27       20.02      7.56 o 
   7   8   8        0.00        0.22      7.12 o 
 -10   9   8        0.15        1.78      9.34 o 
  -9   9   8       13.40       17.57      8.90 o 
  -8   9   8        8.73       19.57      8.90 o 
  -7   9   8       16.65        9.56      6.90 o 
  -6   9   8       35.86       32.78      4.92 o 
  -5   9   8        1.74        4.58      2.96 o 
  -4   9   8       16.93       21.75      4.15 o 
  -3   9   8        1.07        2.11      2.88 o 
  -2   9   8        7.65        1.82      2.83 o 
  -1   9   8      465.56      440.34     12.03 o 
   0   9   8        1.63        0.00      3.00 o 
   1   9   8      186.22      162.60     10.45 o 
   2   9   8       35.40       46.71      7.79 o 
   3   9   8        9.32        8.01      4.89 o 
   4   9   8        0.19        4.89      5.34 o 
   5   9   8       14.33       12.46      6.67 o 
   6   9   8        0.05        0.00      6.23 o 
   7   9   8        0.27        0.00      7.34 o 
 -10  10   8       16.25       39.37     13.57 o 
  -9  10   8        0.36        0.00      7.56 o 
  -8  10   8        2.36        0.00      6.23 o 
  -7  10   8        0.69        2.89      6.67 o 
  -6  10   8        0.06        0.00      3.20 o 
  -5  10   8       51.06       47.13      5.39 o 
  -4  10   8        3.22        1.51      4.23 o 
  -3  10   8       15.24       18.99      4.11 o 
  -2  10   8        1.35        4.48      3.67 o 
  -1  10   8       16.35       18.23      4.05 o 
   0  10   8       16.64       16.24      5.56 o 
   1  10   8        6.56        0.00      4.45 o 
   2  10   8        0.02        0.00      4.67 o 
   3  10   8        0.38        0.00      4.45 o 
   4  10   8        8.31       11.34      6.01 o 
   5  10   8        8.79       15.57      7.34 o 
   6  10   8        3.55        6.23      7.56 o 
  -9  11   8        7.51        8.90      9.56 o 
  -8  11   8        9.87        3.78      7.12 o 
  -7  11   8       10.56       14.68      7.79 o 
  -6  11   8        3.52        2.02      3.87 o 
  -5  11   8       40.97       42.36      5.47 o 
  -4  11   8        1.54        3.71      3.63 o 
  -3  11   8        5.99        7.79      3.83 o 
  -2  11   8        8.59       14.45      4.06 o 
  -1  11   8        0.06        7.12      5.12 o 
   0  11   8        0.03        3.78      5.12 o 
   1  11   8        1.74       13.57      5.56 o 
   2  11   8        3.37        6.45      5.34 o 
   3  11   8        1.20        0.00      5.34 o 
   4  11   8        0.29        9.12      6.23 o 
   5  11   8       33.92       46.27      9.56 o 
  -8  12   8        0.51        0.00      8.23 o 
  -7  12   8        4.16        8.23      7.56 o 
  -6  12   8        2.09        3.01      3.95 o 
  -5  12   8        3.39        0.09      4.34 o 
  -4  12   8       36.69       34.85      8.01 o 
  -3  12   8        0.27        0.00      3.74 o 
  -2  12   8        1.08        0.00      4.67 o 
  -1  12   8        7.16       20.02      6.23 o 
   0  12   8        0.57        0.00      5.56 o 
   1  12   8        0.61        0.00      4.89 o 
   2  12   8        0.15        0.00      6.01 o 
   3  12   8        2.96        0.44      6.67 o 
   4  12   8        1.30        0.00      6.67 o 
  -7  13   8        7.14       13.35      9.12 o 
  -6  13   8        0.48        0.18      4.36 o 
  -5  13   8        0.41        0.00      4.23 o 
  -4  13   8        0.01        2.79      4.11 o 
  -3  13   8        4.05        0.00      5.12 o 
  -2  13   8        0.76        0.00      4.67 o 
  -1  13   8      162.75      145.25     12.01 o 
   0  13   8        1.76        0.89      6.01 o 
   1  13   8       43.64       26.03      8.01 o 
   2  13   8        0.00        0.00      6.01 o 
   3  13   8        0.14        1.78      6.90 o 
   4  13   8        0.47       10.90      8.45 o 
  -6  14   8        0.57        0.00      5.00 o 
  -5  14   8       18.86       26.92      5.82 o 
  -4  14   8        0.01        0.00      5.78 o 
  -3  14   8        2.38        0.00      5.34 o 
  -2  14   8        0.34        6.90      6.01 o 
  -1  14   8        0.43        2.45      6.45 o 
   0  14   8       41.27       52.27      9.79 o 
   1  14   8        1.99        0.00      5.78 o 
   2  14   8        0.34       15.57      8.23 o 
  -4  15   8        0.13        9.79      6.90 o 
  -3  15   8        0.21       12.90      6.90 o 
  -2  15   8        4.39       13.79      6.90 o 
  -1  15   8        0.56        0.44      6.90 o 
   0  15   8        0.22        0.67      7.79 o 
  -3 -15   9        1.41       21.13     14.90 o 
  -2 -15   9        2.24        4.00     13.35 o 
  -1 -15   9        0.70        0.00     11.79 o 
   0 -15   9        3.79        2.45      6.01 o 
  -5 -14   9        0.47        0.00     12.23 o 
  -4 -14   9       14.06        8.01     12.01 o 
  -3 -14   9        0.00       10.90     12.23 o 
  -1 -14   9        0.04        6.45     11.90 o 
   0 -14   9        0.57        2.79     15.46 o 
   1 -14   9       14.95       25.80      7.12 o 
   2 -14   9       10.59       13.35      6.45 o 
  -7 -13   9        0.22        6.23     11.79 o 
  -6 -13   9       32.27       12.01     14.24 o 
  -5 -13   9        0.48       10.45     12.46 o 
  -4 -13   9        8.65        5.56     10.45 o 
  -3 -13   9        1.08        0.00      9.34 o 
  -2 -13   9        6.29        8.45     10.01 o 
  -1 -13   9      168.17      186.65     13.79 o 
   0 -13   9       15.15       10.80      8.68 o 
   1 -13   9        7.99       11.34      5.56 o 
   2 -13   9        0.00        1.78      4.58 o 
   3 -13   9        2.28        7.63     11.01 o 
   4 -13   9        1.37        0.00      5.55 o 
  -8 -12   9        0.12       11.34     16.91 o 
  -7 -12   9        0.34        4.67     12.23 o 
  -6 -12   9        3.92        3.56      9.34 o 
  -5 -12   9        8.12       22.02     10.68 o 
  -4 -12   9        1.68        0.22      9.34 o 
  -3 -12   9        1.07        6.67      9.56 o 
  -2 -12   9        3.78        0.00      8.90 o 
  -1 -12   9      184.92      194.96     10.13 o 
   0 -12   9        0.03        1.47      6.12 o 
   1 -12   9        0.72        0.00      6.56 o 
   2 -12   9      143.04      169.19     10.15 o 
   3 -12   9        9.52       15.34      5.21 o 
   4 -12   9        0.14        0.00      4.97 o 
   5 -12   9        0.60        4.31      6.15 o 
  -9 -11   9        1.91        0.44     17.80 o 
  -8 -11   9        0.15        1.78     14.68 o 
  -7 -11   9        3.04        3.78     10.45 o 
  -6 -11   9        6.50        1.78      8.90 o 
  -5 -11   9      265.19      293.84     30.92 o 
  -4 -11   9        0.02       16.02      9.34 o 
  -3 -11   9        8.13       14.68     10.45 o 
  -2 -11   9       62.71       65.97      6.52 o 
  -1 -11   9        0.68        1.11      3.89 o 
   0 -11   9      180.91      186.20      8.45 o 
   1 -11   9        5.37        3.85      4.29 o 
   2 -11   9      378.86      443.77     28.03 o 
   3 -11   9        1.13        8.86      5.89 o 
   4 -11   9        2.81       12.07      5.05 o 
   5 -11   9        0.95        0.00      8.90 o 
  -9 -10   9        0.08        5.78     15.79 o 
  -8 -10   9        0.28        0.00     12.90 o 
  -7 -10   9        3.33        0.00      8.90 o 
  -6 -10   9       56.41       85.86     18.46 o 
  -5 -10   9        0.09        2.22      8.23 o 
  -4 -10   9       85.51       86.75     16.91 o 
  -3 -10   9        4.47        4.67      7.56 o 
  -2 -10   9     1202.05     1182.93     25.14 o 
  -1 -10   9        2.43        0.47      2.78 o 
   0 -10   9        8.54        8.71      3.52 o 
   1 -10   9      129.03      150.86      8.80 o 
   2 -10   9       13.68       19.31      5.01 o 
   3 -10   9        0.38        0.00      4.00 o 
   4 -10   9        1.40        0.00      3.56 o 
   5 -10   9        2.46        0.00      4.14 o 
   6 -10   9        0.84        0.00      5.67 o 
 -10  -9   9        0.00        0.00     15.13 o 
  -9  -9   9        2.59        4.67     14.24 o 
  -8  -9   9        9.25        4.45     13.12 o 
  -7  -9   9        0.30        5.56     11.34 o 
  -6  -9   9       91.83       74.96     16.02 o 
  -5  -9   9        2.09        0.00      7.34 o 
  -4  -9   9       56.82       79.63     16.02 o 
  -3  -9   9        0.03        0.00      6.01 o 
  -2  -9   9       39.38       39.19      4.05 o 
  -1  -9   9      537.06      561.73     31.23 o 
   0  -9   9       58.86       65.62      9.23 o 
   1  -9   9      138.37      170.61      8.98 o 
   2  -9   9       10.81       11.79      4.56 o 
   3  -9   9       28.99       41.86      6.21 o 
   4  -9   9       10.30       15.82      4.86 o 
   5  -9   9        1.91        0.00      5.56 o 
   6  -9   9        2.14        2.64      4.63 o 
 -10  -8   9        0.51       19.13     16.46 o 
  -9  -8   9        6.18       20.69     14.68 o 
  -8  -8   9       16.11       31.36     15.79 o 
  -7  -8   9        0.02        0.00      8.23 o 
  -6  -8   9       69.07       76.07     16.91 o 
  -5  -8   9       29.20       29.58     11.12 o 
  -4  -8   9        2.19        0.00      6.45 o 
  -3  -8   9        2.40        7.13      4.11 o 
  -2  -8   9        0.52        7.48      3.22 o 
  -1  -8   9      821.13      787.16     18.13 o 
   0  -8   9        0.51        0.00      2.85 o 
   1  -8   9       55.67       52.55      9.12 o 
   2  -8   9      663.74      669.24     23.02 o 
   3  -8   9       33.10       24.80      5.03 o 
   4  -8   9      172.18      149.34      9.05 o 
   5  -8   9        0.03        0.00      3.80 o 
   6  -8   9        4.63        0.94      4.24 o 
   7  -8   9        0.32        0.83      4.92 o 
 -11  -7   9        0.11        0.00     14.46 o 
 -10  -7   9       38.17       40.04     18.24 o 
  -9  -7   9        0.16        1.33     12.68 o 
  -8  -7   9        0.13        0.00     10.90 o 
  -7  -7   9       55.03       82.52     19.13 o 
  -6  -7   9        4.80        5.78      8.45 o 
  -5  -7   9      663.55      591.02     33.14 o 
  -4  -7   9        0.00        3.60      3.57 o 
  -3  -7   9        2.76        4.53      3.42 o 
  -2  -7   9        2.68        0.00      2.75 o 
  -1  -7   9        1.43        1.58      2.42 o 
   0  -7   9      108.98       88.57      7.40 o 
   1  -7   9        0.00        0.00      2.92 o 
   2  -7   9     1165.01     1155.01     31.36 o 
   3  -7   9        2.19        3.96      3.46 o 
   4  -7   9       11.16        6.62      3.94 o 
   5  -7   9       38.66       43.10      7.01 o 
   6  -7   9        2.05        9.28      5.34 o 
   7  -7   9        8.59       17.74      5.67 o 
 -11  -6   9        0.14       12.90     16.46 o 
 -10  -6   9       18.63       18.24     15.13 o 
  -9  -6   9       68.23       66.51     18.02 o 
  -8  -6   9        5.81        0.00     10.23 o 
  -7  -6   9      146.37      149.70     22.69 o 
  -6  -6   9      248.55      256.47     25.58 o 
  -5  -6   9        0.05        0.00      3.09 o 
  -4  -6   9      164.13      210.81     10.47 o 
  -3  -6   9       74.42       87.26      7.88 o 
  -2  -6   9       78.81       53.53      3.60 o 
  -1  -6   9        0.11        0.00      1.80 o 
   0  -6   9        2.83        3.58      2.22 o 
   1  -6   9      321.22      296.96     11.34 o 
   2  -6   9       14.19       18.27      4.03 o 
   3  -6   9       14.26       25.24      4.38 o 
   4  -6   9        0.01        0.13      3.33 o 
   5  -6   9       10.84       11.53      8.34 o 
   6  -6   9        6.13        7.22      5.78 o 
   7  -6   9        0.45        0.00      7.79 o 
   8  -6   9        9.75       14.49      7.08 o 
 -11  -5   9        0.14        3.11     13.57 o 
 -10  -5   9        0.55        4.45     12.46 o 
  -9  -5   9        0.00       30.03     13.79 o 
  -8  -5   9       14.85        6.01      9.79 o 
  -7  -5   9        2.23        0.00      7.79 o 
  -6  -5   9       20.57       23.84      5.06 o 
  -5  -5   9        6.47        6.50      3.47 o 
  -4  -5   9        7.90        4.17      3.34 o 
  -3  -5   9       14.72       15.28      4.21 o 
  -2  -5   9       19.04       19.94      2.44 o 
  -1  -5   9      504.49      499.19      9.58 o 
   0  -5   9       88.40       87.86      4.64 o 
   1  -5   9      530.95      566.76     12.77 o 
   2  -5   9       48.69       48.32      5.89 o 
   3  -5   9       25.87       21.90      4.34 o 
   4  -5   9       29.72       20.08      4.11 o 
   5  -5   9        6.99       14.03      4.54 o 
   6  -5   9        0.13        6.36      4.89 o 
   7  -5   9        1.81        1.17      3.89 o 
   8  -5   9        3.88        5.01      5.40 o 
 -12  -4   9        4.76        0.00     14.68 o 
 -11  -4   9       11.88       18.46     14.46 o 
 -10  -4   9        0.75        0.00      9.79 o 
  -9  -4   9        1.35       10.01     11.57 o 
  -8  -4   9       18.80       25.14     12.01 o 
  -7  -4   9        9.92        4.39      4.05 o 
  -6  -4   9      217.13      210.26     10.67 o 
  -5  -4   9       43.49       54.83      7.90 o 
  -4  -4   9        9.47       12.94      3.91 o 
  -3  -4   9       58.92       79.92      7.08 o 
  -2  -4   9       46.28       47.45      2.94 o 
  -1  -4   9     1044.43     1066.09     14.96 o 
   0  -4   9        0.07        0.00      1.77 o 
   1  -4   9       48.20       46.85      4.35 o 
   2  -4   9      157.25      133.93      6.87 o 
   3  -4   9       38.30       39.79      4.78 o 
   4  -4   9      156.42      140.12      8.90 o 
   5  -4   9       10.57       12.90      4.11 o 
   6  -4   9       39.76       37.19      6.78 o 
   7  -4   9        2.32       11.99      8.90 o 
   8  -4   9        0.34        5.15      5.95 o 
 -12  -3   9       76.16      103.66     25.14 o 
 -11  -3   9        0.15        0.00     12.90 o 
 -10  -3   9        0.08        0.00     10.23 o 
  -9  -3   9        8.39        0.00     10.01 o 
  -8  -3   9       43.29       37.37     11.57 o 
  -7  -3   9       66.87       71.40      8.90 o 
  -6  -3   9       97.66      108.77      9.79 o 
  -5  -3   9      844.53      820.58     25.36 o 
  -4  -3   9        2.57        7.56      4.00 o 
  -3  -3   9      142.57      147.88      8.48 o 
  -2  -3   9      667.09      696.29     11.47 o 
  -1  -3   9       82.05       76.98      3.74 o 
   0  -3   9     2507.00     2490.91     28.04 o 
   1  -3   9        0.08        0.90      5.34 o 
   2  -3   9      180.56      157.38     12.12 o 
   3  -3   9        6.89        6.67      5.12 o 
   4  -3   9       36.18       27.14      7.56 o 
   5  -3   9      184.50      170.37     20.13 o 
   6  -3   9        0.78       10.01      7.12 o 
   7  -3   9        0.92        0.00      6.23 o 
   8  -3   9        1.69        3.61      7.79 o 
 -12  -2   9        2.23        3.56     14.90 o 
 -11  -2   9        4.77        9.79     13.57 o 
  -9  -2   9      195.32      130.13     12.68 o 
  -8  -2   9       14.30       16.91      6.23 o 
  -7  -2   9      465.48      441.54     19.13 o 
  -6  -2   9       61.09       64.95      8.45 o 
  -5  -2   9       17.87       14.46      4.89 o 
  -4  -2   9     1933.16     1902.30     44.04 o 
  -3  -2   9      160.57      155.93     10.23 o 
  -2  -2   9     2673.98     2724.87     57.61 o 
  -1  -2   9       51.87       50.25      3.24 o 
   0  -2   9      107.57      109.50      4.42 o 
   1  -2   9      184.84      181.14      8.23 o 
   2  -2   9       24.41       21.13      4.06 o 
   3  -2   9       47.38       48.85      5.29 o 
   4  -2   9       30.75       33.01      6.67 o 
   5  -2   9       25.58       23.81      5.25 o 
   6  -2   9        3.94        4.18      4.78 o 
   7  -2   9       20.69       19.37      5.71 o 
   8  -2   9        7.33        0.02      5.18 o 
 -12  -1   9        7.01        0.00     14.68 o 
  -9  -1   9        0.02        3.78      5.56 o 
  -8  -1   9       83.23      103.21     11.34 o 
  -7  -1   9        0.57        8.90      4.67 o 
  -6  -1   9      475.42      446.21     18.91 o 
  -5  -1   9       80.91       89.20      9.12 o 
  -4  -1   9      124.91      121.67      9.34 o 
  -3  -1   9       77.95       86.08      8.68 o 
  -2  -1   9        0.52        0.89      2.89 o 
  -1  -1   9       52.69       43.65      5.56 o 
   0  -1   9       16.10       16.92      5.34 o 
   1  -1   9      535.61      501.16     21.69 o 
   2  -1   9        6.75        8.29      3.20 o 
   3  -1   9       20.78       27.02      4.22 o 
   4  -1   9      100.19      105.53      7.64 o 
   5  -1   9       12.61       11.01      4.09 o 
   6  -1   9       18.31       17.36      5.34 o 
   7  -1   9        7.30       11.64      5.23 o 
   8  -1   9        0.01        4.75      5.18 o 
 -10   0   9        0.00        4.23      6.01 o 
  -9   0   9       18.29       23.13      7.79 o 
  -8   0   9      353.01      387.71     19.35 o 
  -7   0   9       68.51       60.50      9.34 o 
  -6   0   9       22.38       13.35      5.34 o 
  -5   0   9      265.01      286.28     14.68 o 
  -4   0   9      105.90      105.44      8.68 o 
  -3   0   9      245.22      251.13     13.12 o 
  -2   0   9       71.78       70.74      7.79 o 
  -1   0   9      253.92      266.49     14.24 o 
   0   0   9        6.37        6.36      4.89 o 
   1   0   9        5.75        7.25      2.55 o 
   2   0   9       95.62      101.19      6.24 o 
   3   0   9       36.57       39.59      4.80 o 
   4   0   9       34.02       41.63      9.45 o 
   5   0   9       35.96       35.03     12.23 o 
   6   0   9       33.15       36.17      6.20 o 
   7   0   9        0.00        0.13      5.67 o 
   8   0   9        0.37        7.98     11.34 o 
 -11   1   9        0.01        0.00      6.90 o 
 -10   1   9       14.17       22.69      8.45 o 
  -9   1   9       38.14       30.25      8.90 o 
  -8   1   9       52.83       52.50      9.79 o 
  -7   1   9       25.03       19.80      6.67 o 
  -6   1   9       56.69       44.71      7.56 o 
  -5   1   9      807.93      799.22     26.25 o 
  -4   1   9        0.05        1.56      3.34 o 
  -3   1   9      460.27      492.92     18.91 o 
  -2   1   9      379.67      456.44     18.02 o 
  -1   1   9      134.55      136.56      4.98 o 
   0   1   9     3266.39     3157.74     39.25 o 
   1   1   9        5.45        4.98      2.30 o 
   2   1   9       64.48       69.23      7.90 o 
   3   1   9       68.03       72.86      5.96 o 
   4   1   9       42.75       38.52      5.23 o 
   5   1   9      181.74      182.97      9.41 o 
   6   1   9       12.33       14.30      4.94 o 
   7   1   9        0.98        0.00      4.89 o 
   8   1   9        0.41        0.22      6.67 o 
 -12   2   9        7.96       17.57     10.01 o 
 -11   2   9        4.32        9.79      8.68 o 
 -10   2   9       12.80       16.24      8.23 o 
  -9   2   9      152.20      160.16     15.79 o 
  -8   2   9        0.29        2.45      5.34 o 
  -7   2   9      140.78      152.37     12.46 o 
  -6   2   9      158.27      134.35     10.90 o 
  -5   2   9       80.42       51.16      8.01 o 
  -4   2   9      153.50      172.39     11.57 o 
  -3   2   9       45.63       52.72      7.79 o 
  -2   2   9     1321.67     1422.86     19.63 o 
  -1   2   9       29.40       30.25      3.56 o 
   0   2   9       17.00       16.13      2.78 o 
   1   2   9       19.54       20.99      3.15 o 
   2   2   9        0.02        0.00      2.78 o 
   3   2   9       31.86       34.34      4.76 o 
   4   2   9       20.97       21.69      8.56 o 
   5   2   9        3.54        6.51      4.34 o 
   6   2   9       15.03       15.40      4.75 o 
   7   2   9       21.66       13.35      7.12 o 
   8   2   9        2.91        4.67      7.79 o 
 -12   3   9       24.24       40.04     13.12 o 
 -11   3   9       21.00       41.82     12.01 o 
 -10   3   9        1.23        6.45      7.12 o 
  -9   3   9        4.93        2.89      6.23 o 
  -8   3   9      212.76      217.10     16.24 o 
  -7   3   9       11.09       11.57      6.01 o 
  -6   3   9      127.53      142.36     12.68 o 
  -5   3   9      139.81      128.57     10.68 o 
  -4   3   9       58.44       76.74      9.34 o 
  -3   3   9       19.65       19.85      2.67 o 
  -2   3   9        2.22        1.54      1.78 o 
  -1   3   9       14.82       22.79      2.86 o 
   0   3   9        4.28        8.90      2.42 o 
   1   3   9      112.60      100.54      8.12 o 
   2   3   9        1.20        3.28      2.56 o 
   3   3   9       55.64       57.01      5.50 o 
   4   3   9       85.60       97.74      7.27 o 
   5   3   9        0.43        4.67      3.46 o 
   6   3   9       29.17       47.16      8.23 o 
   7   3   9        0.05        0.00      6.01 o 
   8   3   9        7.90        5.56      7.56 o 
 -12   4   9        1.13        3.56     10.90 o 
 -11   4   9        1.54        4.00      9.34 o 
 -10   4   9        2.72       12.68      7.79 o 
  -9   4   9       13.75       22.47      8.68 o 
  -8   4   9       79.82       99.21     13.35 o 
  -7   4   9       12.14        9.34      6.01 o 
  -6   4   9        2.88        0.22      4.23 o 
  -5   4   9      565.08      496.93     21.13 o 
  -4   4   9       52.38       58.72      8.45 o 
  -3   4   9       12.77        6.83      3.34 o 
  -2   4   9        1.00        0.99      2.00 o 
  -1   4   9       36.83       37.46      3.49 o 
   0   4   9        2.08        4.27      2.24 o 
   1   4   9        0.61        0.77      2.03 o 
   2   4   9       10.36        7.10      2.72 o 
   3   4   9       33.05       41.75      9.01 o 
   4   4   9       69.25       58.43      5.95 o 
   5   4   9        9.54        0.00      4.67 o 
   6   4   9       17.34       27.36      7.56 o 
   7   4   9        9.57       10.01      6.67 o 
   8   4   9        0.00        9.34      7.79 o 
 -11   5   9        0.33        4.00      8.23 o 
 -10   5   9        2.74        4.89      6.90 o 
  -9   5   9       97.98      127.23     16.46 o 
  -8   5   9        0.58        0.00      5.34 o 
  -7   5   9      100.62      108.33     13.57 o 
  -6   5   9        0.01        2.22      4.67 o 
  -5   5   9      362.32      338.33     17.80 o 
  -4   5   9        8.81        5.73      2.29 o 
  -3   5   9       43.55       50.38      3.74 o 
  -2   5   9        0.05        3.58      1.92 o 
  -1   5   9       19.19       17.67      2.92 o 
   0   5   9      156.52      145.92      7.79 o 
   1   5   9       39.02       38.74      4.23 o 
   2   5   9        1.22        0.00      2.59 o 
   3   5   9       38.19       49.09      5.32 o 
   4   5   9       16.15       33.59      6.45 o 
   5   5   9       68.92       72.07      9.34 o 
   6   5   9        3.71        0.00      5.34 o 
   7   5   9       38.51       39.59      9.34 o 
   8   5   9        0.43        0.00      7.56 o 
 -11   6   9        0.00        0.00      8.90 o 
 -10   6   9        0.00        9.56      7.79 o 
  -9   6   9      101.03      144.36     17.57 o 
  -8   6   9        6.57       19.13      8.01 o 
  -7   6   9        0.65        0.22      4.89 o 
  -6   6   9       74.46       79.19     11.34 o 
  -5   6   9       12.70       13.57      5.56 o 
  -4   6   9      217.06      194.31     18.80 o 
  -3   6   9        1.97        1.75      2.12 o 
  -2   6   9        9.30        5.01      2.32 o 
  -1   6   9        2.20        1.16      2.11 o 
   0   6   9       10.58       15.95      3.36 o 
   1   6   9        5.92        5.88      2.56 o 
   2   6   9       12.88       15.60      3.62 o 
   3   6   9        7.33        5.12      4.89 o 
   4   6   9        0.12        0.00      4.45 o 
   5   6   9       10.90       13.79      6.01 o 
   6   6   9       13.14       20.46      7.34 o 
   7   6   9        0.43        0.00      6.67 o 
 -11   7   9        9.02       20.24     12.23 o 
 -10   7   9        4.02       15.35     10.23 o 
  -9   7   9        2.55        0.00      6.67 o 
  -8   7   9        3.66        3.78      6.01 o 
  -7   7   9        5.73       10.01      6.67 o 
  -6   7   9        7.31        1.78      4.89 o 
  -5   7   9       52.29       42.26      8.68 o 
  -4   7   9       15.31       17.26      3.23 o 
  -3   7   9        0.04        0.58      2.22 o 
  -2   7   9        0.60        2.86      2.46 o 
  -1   7   9        2.06        6.61      2.62 o 
   0   7   9        2.41        0.26      2.46 o 
   1   7   9       15.12       17.64      3.69 o 
   2   7   9        0.25        0.00      3.78 o 
   3   7   9        1.00        4.00      4.89 o 
   4   7   9        1.23        0.00      4.89 o 
   5   7   9        2.34        4.67      6.23 o 
   6   7   9       19.34       19.57      7.34 o 
   7   7   9        4.38       10.45      8.23 o 
 -10   8   9        0.05        0.00      8.45 o 
  -9   8   9       15.67       17.80      9.34 o 
  -8   8   9       23.59       24.25      8.68 o 
  -7   8   9       10.11       16.46      7.56 o 
  -6   8   9       16.49       14.68      6.90 o 
  -5   8   9      385.46      359.81     10.44 o 
  -4   8   9        5.43        6.96      3.20 o 
  -3   8   9       29.66       36.64      4.28 o 
  -2   8   9       13.98       17.84      5.12 o 
  -1   8   9       27.39       21.00      3.85 o 
   0   8   9        2.98        1.16      3.04 o 
   1   8   9       31.44       34.26      6.67 o 
   2   8   9       23.74       26.47      6.23 o 
   3   8   9        7.06        6.01      5.34 o 
   4   8   9        0.23        5.34      5.12 o 
   5   8   9        0.13        7.34      5.78 o 
   6   8   9        9.80        5.56      7.34 o 
 -10   9   9        9.33       16.02     11.12 o 
  -9   9   9       69.77       85.42     15.35 o 
  -8   9   9        0.04        8.45      7.12 o 
  -7   9   9       56.44       65.17     12.68 o 
  -6   9   9        0.64        0.00      5.78 o 
  -5   9   9       50.33       68.28      6.34 o 
  -4   9   9        4.34        1.48      3.13 o 
  -3   9   9        4.09        2.10      3.15 o 
  -2   9   9        0.00        0.00      2.78 o 
  -1   9   9        1.47        1.18      5.23 o 
   0   9   9     1088.63      916.22     24.25 o 
   1   9   9       17.67       14.68      6.01 o 
   2   9   9        6.81        5.34      5.56 o 
   3   9   9        5.62        5.34      5.34 o 
   4   9   9        0.70        6.90      5.56 o 
   5   9   9       15.33       24.02      7.79 o 
   6   9   9        0.01        1.56      6.67 o 
  -9  10   9       38.55       61.17     14.01 o 
  -8  10   9        2.90        0.89      6.90 o 
  -7  10   9        1.94        2.89      6.67 o 
  -6  10   9        1.48        0.89      6.23 o 
  -5  10   9        0.11        2.97      4.12 o 
  -4  10   9       53.33       53.15      5.76 o 
  -3  10   9        0.45        0.00      3.20 o 
  -2  10   9       29.58       28.50      4.76 o 
  -1  10   9        3.73        5.81      3.58 o 
   0  10   9        0.18        8.90      5.34 o 
   1  10   9        6.44       19.80      6.23 o 
   2  10   9        4.16        5.78      5.56 o 
   3  10   9        0.78        0.00      5.12 o 
   4  10   9        0.75        0.00      5.78 o 
   5  10   9       10.27        9.56      7.12 o 
  -9  11   9        1.14        4.67      9.56 o 
  -8  11   9       18.50       26.47     10.45 o 
  -7  11   9        0.07        0.00      6.45 o 
  -6  11   9       12.12        0.89      6.67 o 
  -5  11   9        7.04        1.21      3.74 o 
  -4  11   9       19.67       13.12      6.34 o 
  -3  11   9        0.42        0.54      3.53 o 
  -2  11   9        3.03        3.80      3.66 o 
  -1  11   9        1.13        3.34      5.34 o 
   0  11   9        4.28        6.23      5.34 o 
   1  11   9        6.07       15.13      6.23 o 
   2  11   9        0.37        0.00      5.56 o 
   3  11   9        2.59        6.45      6.23 o 
   4  11   9        4.47        0.00      6.23 o 
   5  11   9        1.27       10.68      8.68 o 
  -8  12   9       32.28       27.58     11.57 o 
  -7  12   9        8.92       26.69     10.23 o 
  -6  12   9        2.82        6.01      7.79 o 
  -5  12   9      116.56      117.51      8.38 o 
  -4  12   9        0.49        0.00      4.78 o 
  -3  12   9        6.41        9.00      4.15 o 
  -2  12   9        1.29        3.56      5.34 o 
  -1  12   9        1.79        0.00      4.89 o 
   0  12   9        1.85        6.45      5.78 o 
   1  12   9       12.40       26.69      7.34 o 
   2  12   9        9.77       12.46      6.90 o 
   3  12   9        0.47        3.11      6.23 o 
   4  12   9        4.90        0.00      7.56 o 
  -7  13   9        9.87        0.00      8.68 o 
  -6  13   9        0.00        0.00      7.34 o 
  -5  13   9        0.12        0.00      5.45 o 
  -4  13   9        0.79        6.67      5.78 o 
  -3  13   9        0.08        0.00      5.12 o 
  -2  13   9        0.97        0.00      5.12 o 
  -1  13   9        3.18       14.46      6.67 o 
   0  13   9      311.97      304.74     16.46 o 
   1  13   9        2.95        0.00      6.67 o 
   2  13   9        0.97       13.35      7.79 o 
   3  13   9        0.11        5.34      7.56 o 
  -6  14   9        3.22        8.90      8.90 o 
  -5  14   9        0.08        0.00      5.78 o 
  -4  14   9        1.87       19.80      6.90 o 
  -3  14   9        0.52        7.79      6.23 o 
  -2  14   9        0.00        5.78      6.45 o 
  -1  14   9        0.91        0.00      6.90 o 
   0  14   9        2.04       19.80      7.56 o 
   1  14   9        1.92        0.00      6.90 o 
  -3  15   9        0.03        9.56      7.12 o 
  -2  15   9        0.72        0.00      6.67 o 
  -5 -14  10        0.11        0.00     13.57 o 
  -4 -14  10        0.66        6.67     11.34 o 
  -3 -14  10        0.04        2.22     11.57 o 
  -2 -14  10        0.03        9.56     11.57 o 
  -1 -14  10       23.33       39.59     16.46 o 
   1 -14  10       31.91       36.04      7.34 o 
  -6 -13  10        9.92        0.00     10.90 o 
  -5 -13  10        7.25       11.12     12.23 o 
  -4 -13  10        0.00        0.44     10.23 o 
  -3 -13  10        3.98        5.56     10.45 o 
  -2 -13  10       13.69        6.90     10.90 o 
  -1 -13  10        2.65        7.12     10.68 o 
   0 -13  10        2.20        5.12      4.89 o 
   1 -13  10        0.12        7.34      5.56 o 
   2 -13  10        7.42       12.91      5.55 o 
   3 -13  10        0.42       14.85      7.12 o 
  -7 -12  10        1.20       11.79     11.79 o 
  -6 -12  10        3.54        0.00     10.45 o 
  -5 -12  10        0.31       10.90      9.79 o 
  -4 -12  10       33.34       30.47     13.79 o 
  -3 -12  10        0.01       13.57     10.23 o 
  -2 -12  10      120.28      134.80     21.58 o 
  -1 -12  10       24.47       48.94     14.01 o 
   0 -12  10       43.27       42.04      7.34 o 
   1 -12  10        2.31        2.10      4.81 o 
   2 -12  10       14.34       30.57      6.12 o 
   3 -12  10        5.55       25.47      5.91 o 
   4 -12  10        1.41        2.14      5.59 o 
  -8 -11  10        0.26        0.00     14.01 o 
  -7 -11  10        0.31        0.00      9.34 o 
  -6 -11  10       14.39       13.35     10.45 o 
  -5 -11  10        0.25       13.57      9.79 o 
  -4 -11  10       32.16       38.70     14.24 o 
  -3 -11  10        1.57        0.89      9.56 o 
  -2 -11  10        3.62        4.23      9.56 o 
  -1 -11  10       91.09       78.52     17.13 o 
   0 -11  10        0.03        1.09      4.34 o 
   1 -11  10      102.71      109.42      8.55 o 
   2 -11  10       83.29       95.84      8.32 o 
   3 -11  10       22.49       35.43     20.35 o 
   4 -11  10        0.27        0.75      4.75 o 
   5 -11  10        0.44        0.00      9.01 o 
  -9 -10  10        1.95        0.00     14.90 o 
  -8 -10  10        4.69        0.00     13.35 o 
  -7 -10  10        0.07        3.78     10.01 o 
  -6 -10  10      109.23      115.00     21.35 o 
  -5 -10  10       19.71       38.26     12.90 o 
  -4 -10  10        0.00       22.47     10.90 o 
  -3 -10  10        0.29        6.90      9.12 o 
  -2 -10  10        2.80        6.01      8.23 o 
  -1 -10  10        0.01        1.09      5.58 o 
   0 -10  10       10.43       12.69      4.34 o 
   1 -10  10       62.42       77.48      7.03 o 
   2 -10  10      105.30      118.37     12.01 o 
   3 -10  10        2.02        0.00      4.36 o 
   4 -10  10        0.31        6.55      6.01 o 
   5 -10  10        0.06        0.00      4.75 o 
 -10  -9  10       42.03       52.72     22.24 o 
  -9  -9  10        0.03        0.00     12.46 o 
  -8  -9  10        5.20        0.00     12.23 o 
  -7  -9  10        0.32        4.67      9.12 o 
  -6  -9  10      141.45      144.59     23.36 o 
  -5  -9  10        0.07        4.23      8.90 o 
  -4  -9  10        2.65        0.00      6.90 o 
  -3  -9  10       62.25       73.18     15.13 o 
  -2  -9  10       67.57       69.43      9.12 o 
  -1  -9  10        0.35        0.00      3.25 o 
   0  -9  10       22.70       22.37      7.23 o 
   1  -9  10       18.68       16.02      6.34 o 
   2  -9  10       40.49       41.10      5.81 o 
   3  -9  10        0.69        8.89      6.78 o 
   4  -9  10       27.44       30.42      7.67 o 
   5  -9  10        0.81        1.72      4.73 o 
   6  -9  10        0.47        4.79      5.48 o 
 -10  -8  10        4.37        0.00     15.57 o 
  -9  -8  10       10.99        5.34     14.68 o 
  -8  -8  10       22.61       10.90     13.57 o 
  -7  -8  10        2.23        6.23      9.34 o 
  -6  -8  10       37.58       34.92     11.34 o 
  -5  -8  10        2.34        7.34      8.23 o 
  -4  -8  10       57.79       76.52     15.79 o 
  -3  -8  10        0.46        3.56      4.27 o 
  -2  -8  10      792.74      763.44     22.12 o 
  -1  -8  10       92.44      109.26      9.13 o 
   0  -8  10      385.97      363.35     11.01 o 
   1  -8  10        0.05        1.53      3.36 o 
   2  -8  10       10.94       23.98      5.06 o 
   3  -8  10       14.44       21.57      5.01 o 
   4  -8  10       40.77       40.05     12.90 o 
   5  -8  10        2.93        0.31     10.45 o 
   6  -8  10        2.10        2.25      6.67 o 
 -10  -7  10        9.42        7.12     15.57 o 
  -9  -7  10        0.05        1.56     12.01 o 
  -8  -7  10        7.40        8.23     12.01 o 
  -7  -7  10        0.20       16.02      9.34 o 
  -6  -7  10      219.83      252.91     26.92 o 
  -5  -7  10        0.09        0.67      7.34 o 
  -4  -7  10       18.21       18.70      5.89 o 
  -3  -7  10        0.00        0.00      6.78 o 
  -2  -7  10        0.54        0.00      6.34 o 
  -1  -7  10      428.83      401.97      9.64 o 
   0  -7  10        0.14        0.00      3.06 o 
   1  -7  10      750.28      674.32     41.48 o 
   2  -7  10      312.91      300.22     10.81 o 
   3  -7  10       61.98       48.26      6.06 o 
   4  -7  10        1.52        0.00      8.23 o 
   5  -7  10        0.22        1.78      3.78 o 
   6  -7  10        1.59        0.00      3.74 o 
   7  -7  10        0.77        0.00      6.67 o 
 -11  -6  10        2.09       12.23     17.57 o 
 -10  -6  10       21.99       12.46     14.90 o 
  -9  -6  10        3.08        4.45     12.01 o 
  -8  -6  10      532.87      578.56     39.15 o 
  -7  -6  10        1.45        3.34      8.23 o 
  -6  -6  10      558.01      525.84     33.14 o 
  -5  -6  10       76.31       75.26      7.95 o 
  -4  -6  10        1.75        8.01      3.78 o 
  -3  -6  10        8.20       14.02      4.68 o 
  -2  -6  10        3.43        0.59      3.57 o 
  -1  -6  10      432.23      436.81     13.75 o 
   0  -6  10        8.33        8.33      2.85 o 
   1  -6  10       49.10       45.68      4.92 o 
   2  -6  10      502.60      443.29     12.66 o 
   3  -6  10        2.16        2.00      5.12 o 
   4  -6  10       59.80       71.88     10.01 o 
   5  -6  10        6.09        8.56      4.33 o 
   6  -6  10       40.96       40.11      6.15 o 
   7  -6  10        0.44        0.00      4.59 o 
 -11  -5  10        5.25        2.45     14.90 o 
 -10  -5  10       75.23      124.79     24.69 o 
  -9  -5  10        2.03        4.89     10.90 o 
  -8  -5  10        2.79        0.00      8.68 o 
  -7  -5  10      103.21       89.64     16.46 o 
  -6  -5  10      311.73      293.49     13.01 o 
  -5  -5  10        8.29       10.81      4.06 o 
  -4  -5  10       68.53       84.78      7.92 o 
  -3  -5  10      336.56      355.12     13.66 o 
  -2  -5  10        6.87       10.19      4.03 o 
  -1  -5  10        2.61        1.15      2.06 o 
   0  -5  10       25.59       21.58      3.16 o 
   1  -5  10       52.14       52.50      4.84 o 
   2  -5  10       15.39       18.79      4.18 o 
   3  -5  10        0.69        0.60      3.20 o 
   4  -5  10       65.83       64.65      6.43 o 
   5  -5  10       15.23        8.41      3.89 o 
   6  -5  10        4.72       10.40      4.67 o 
   7  -5  10        1.00        0.00     12.23 o 
 -11  -4  10        0.05        0.00     12.68 o 
 -10  -4  10        3.61        0.00     11.34 o 
  -9  -4  10       48.52       48.94     16.68 o 
  -8  -4  10        6.16        4.89     10.68 o 
  -7  -4  10       82.17       60.01      7.40 o 
  -6  -4  10       74.70       74.91      7.81 o 
  -5  -4  10        4.44        6.36      3.70 o 
  -4  -4  10       17.55       14.02      4.78 o 
  -3  -4  10        0.00        0.74      4.78 o 
  -2  -4  10      629.64      572.24     16.83 o 
  -1  -4  10       39.76       41.46      3.36 o 
   0  -4  10      286.96      264.13     17.17 o 
   1  -4  10        4.15        6.32      2.96 o 
   2  -4  10        8.25        4.09      2.96 o 
   3  -4  10       18.45       17.40      3.94 o 
   4  -4  10       80.92       80.69     20.80 o 
   5  -4  10        6.47        4.01      4.06 o 
   6  -4  10        3.37       10.62      4.46 o 
   7  -4  10        2.67        1.85      4.59 o 
 -12  -3  10       10.49        6.45     16.91 o 
 -11  -3  10       32.61       57.83     18.68 o 
 -10  -3  10        2.60        0.00     11.79 o 
  -9  -3  10       20.71        0.00      9.79 o 
  -8  -3  10        3.79        7.13      6.78 o 
  -7  -3  10        1.85        0.00      3.78 o 
  -6  -3  10     1126.26     1083.50     31.81 o 
  -5  -3  10        0.46        2.45      3.78 o 
  -4  -3  10      475.51      471.13     18.91 o 
  -3  -3  10       26.15       24.58      5.01 o 
  -2  -3  10      141.78      135.83      8.47 o 
  -1  -3  10      382.24      364.93      9.63 o 
   0  -3  10        0.01        0.02      1.91 o 
   1  -3  10     1206.22     1269.93     20.97 o 
   2  -3  10       94.14       88.53     13.68 o 
   3  -3  10       99.25       98.32     12.90 o 
   4  -3  10       10.29        9.79      6.45 o 
   5  -3  10        0.84       13.57      6.90 o 
   6  -3  10       84.55       93.65     15.13 o 
   7  -3  10        4.63        5.56      6.90 o 
   8  -3  10        4.78       12.12      8.79 o 
 -12  -2  10        0.07        0.00     16.02 o 
 -11  -2  10        5.98       17.35     15.57 o 
  -9  -2  10        1.36        6.01      5.78 o 
  -8  -2  10     1590.14     1458.53     40.93 o 
  -7  -2  10       20.46       10.90      5.34 o 
  -6  -2  10      563.73      504.49     20.24 o 
  -5  -2  10       33.46       32.48      6.67 o 
  -4  -2  10        1.39        4.00      3.56 o 
  -3  -2  10      744.35      664.65     22.91 o 
  -2  -2  10      142.04      123.90     10.01 o 
  -1  -2  10      607.30      656.30     10.70 o 
   0  -2  10        1.88        0.00      1.83 o 
   1  -2  10        9.95       11.89      4.34 o 
   2  -2  10      323.99      294.83     21.13 o 
   3  -2  10        5.07        6.41      3.45 o 
   4  -2  10      233.07      204.63     10.04 o 
   5  -2  10       15.95       15.79      6.01 o 
   6  -2  10      269.17      258.32     12.56 o 
   7  -2  10        0.25        0.00      4.37 o 
   8  -2  10        0.04        2.62      5.79 o 
 -12  -1  10        2.21        8.01     15.57 o 
 -10  -1  10       32.10       36.92      9.34 o 
  -9  -1  10        4.51       11.79      6.45 o 
  -8  -1  10      165.05      156.60     13.12 o 
  -7  -1  10      567.58      520.73     22.02 o 
  -6  -1  10       40.93       51.38      8.23 o 
  -5  -1  10       13.25       14.90      4.89 o 
  -4  -1  10      115.67      127.68     10.01 o 
  -3  -1  10      219.40      210.65     12.46 o 
  -2  -1  10      175.88      166.38     11.34 o 
  -1  -1  10       37.41       38.04      7.12 o 
   0  -1  10        4.46        0.62      2.22 o 
   1  -1  10       18.18       16.95      3.46 o 
   2  -1  10      481.13      498.33     18.57 o 
   3  -1  10        0.10        0.77      3.10 o 
   4  -1  10       47.01       44.10      6.04 o 
   5  -1  10       12.47       10.12      4.65 o 
   6  -1  10       11.76        8.28      5.03 o 
   7  -1  10        0.09        1.70      4.78 o 
   8  -1  10        2.03        3.61      5.32 o 
 -10   0  10        0.01        2.45      6.67 o 
  -9   0  10      191.51      200.19     15.57 o 
  -8   0  10      351.90      336.33     18.68 o 
  -7   0  10      198.15      167.05     12.90 o 
  -6   0  10       29.23       23.80      6.45 o 
  -5   0  10       27.85       29.14      6.45 o 
  -4   0  10        1.22        0.00      3.11 o 
  -3   0  10       10.02       12.90      4.67 o 
  -2   0  10        5.80        3.56      3.56 o 
  -1   0  10        8.62       11.53      2.29 o 
   0   0  10        7.34        6.48      2.67 o 
   1   0  10        0.38        0.92      2.50 o 
   2   0  10       21.68       25.93      4.34 o 
   3   0  10        2.83        0.00      2.91 o 
   4   0  10       16.15       17.90      4.78 o 
   5   0  10        0.68        3.30      4.11 o 
   6   0  10        4.51        8.16     10.34 o 
   7   0  10       21.30       21.72      5.82 o 
   8   0  10        8.13        4.45      8.23 o 
 -11   1  10       75.72       95.87     14.68 o 
 -10   1  10       54.34       46.71     10.45 o 
  -9   1  10       35.44       29.14      8.45 o 
  -8   1  10       23.23       42.71      9.12 o 
  -7   1  10        0.19        0.00      4.23 o 
  -6   1  10      572.43      542.75     22.47 o 
  -5   1  10        7.35        2.45      4.00 o 
  -4   1  10     1012.87     1085.06     31.81 o 
  -3   1  10       47.16       49.38      8.01 o 
  -2   1  10       93.66      101.88     10.01 o 
  -1   1  10       37.65       35.32      3.32 o 
   0   1  10        1.47        1.84      2.45 o 
   1   1  10      319.86      336.33      9.75 o 
   2   1  10       10.66        6.64      5.67 o 
   3   1  10      156.80      146.38      8.06 o 
   4   1  10        2.89        3.70      7.79 o 
   5   1  10        3.42        3.66      3.89 o 
   6   1  10       56.84       64.94      7.75 o 
   7   1  10       18.68       15.35      8.12 o 
   8   1  10        1.62        0.00      7.12 o 
 -12   2  10        3.08       19.80     11.12 o 
 -11   2  10        3.38        7.12      8.90 o 
 -10   2  10       52.20       72.29     13.12 o 
  -9   2  10       12.06       10.90      7.12 o 
  -8   2  10      788.39      741.17     29.36 o 
  -7   2  10       27.52       34.26      8.23 o 
  -6   2  10       17.30       24.91      6.90 o 
  -5   2  10       18.31       20.24      6.45 o 
  -4   2  10        5.04        6.45      4.00 o 
  -3   2  10     1105.90     1160.02     33.59 o 
  -2   2  10       91.88       95.23      8.23 o 
  -1   2  10       88.27       98.32      4.84 o 
   0   2  10        6.73        8.59      2.59 o 
   1   2  10       13.27       20.17      8.90 o 
   2   2  10        0.57        0.00      5.34 o 
   3   2  10       17.75       11.87      6.67 o 
   4   2  10       63.70       67.70      6.73 o 
   5   2  10       20.38       13.48      4.62 o 
   6   2  10      180.33      170.82     10.69 o 
   7   2  10        0.29        0.00      7.12 o 
   8   2  10        0.33       10.68      8.23 o 
 -12   3  10       18.98       23.13     11.12 o 
 -11   3  10        1.86        7.12      8.23 o 
 -10   3  10        2.59        9.56      7.34 o 
  -9   3  10        1.43        3.78      6.45 o 
  -8   3  10      332.68      326.32     19.80 o 
  -7   3  10      247.34      267.37     16.91 o 
  -6   3  10       14.36       20.91      6.23 o 
  -5   3  10       45.41       48.49      8.68 o 
  -4   3  10       17.87       21.13      6.01 o 
  -3   3  10       35.78       40.93      7.56 o 
  -2   3  10      133.22      130.18      5.21 o 
  -1   3  10       19.22       25.86      3.13 o 
   0   3  10       13.07       15.94      3.00 o 
   1   3  10        6.30        7.59      2.78 o 
   2   3  10      543.74      555.31     14.57 o 
   3   3  10        0.33        0.00      2.72 o 
   4   3  10       10.45        9.88      6.01 o 
   5   3  10        0.01        0.00      3.62 o 
   6   3  10       15.71       12.90      6.67 o 
   7   3  10        2.88        0.00      6.67 o 
 -11   4  10        6.09       11.34      9.56 o 
 -10   4  10        1.72        8.01      7.56 o 
  -9   4  10        2.80       13.35      7.34 o 
  -8   4  10      258.57      279.38     19.35 o 
  -7   4  10      312.08      282.05     18.24 o 
  -6   4  10        7.84        7.12      4.89 o 
  -5   4  10       12.85       18.46      5.56 o 
  -4   4  10        4.46        8.68      5.12 o 
  -3   4  10        5.92        1.78      3.78 o 
  -2   4  10      125.33      115.86      5.38 o 
  -1   4  10        4.48        4.23      2.18 o 
   0   4  10       56.08       47.64      4.31 o 
   1   4  10        0.29        0.49      2.34 o 
   2   4  10       23.19       23.62      4.17 o 
   3   4  10        0.06        6.12      3.29 o 
   4   4  10        0.21        0.00      6.67 o 
   5   4  10        0.02        2.00      5.12 o 
   6   4  10       21.61       28.92      8.01 o 
   7   4  10        8.82        1.78      7.12 o 
 -11   5  10        6.70        9.12      9.12 o 
 -10   5  10       23.73       37.81     10.90 o 
  -9   5  10       15.42        3.11      6.67 o 
  -8   5  10       55.19       58.06     12.01 o 
  -7   5  10       15.46       13.35      6.67 o 
  -6   5  10        0.01        0.00      3.78 o 
  -5   5  10       19.60       19.13      6.23 o 
  -4   5  10       42.81       61.17      9.56 o 
  -3   5  10        0.60        0.00      3.56 o 
  -2   5  10        9.61        9.15      2.55 o 
  -1   5  10        2.47        1.14      2.14 o 
   0   5  10        0.01        0.95      2.34 o 
   1   5  10       32.43       34.92      4.27 o 
   2   5  10        2.95        0.00      2.83 o 
   3   5  10      100.58      113.25      7.67 o 
   4   5  10        3.49        0.67      4.89 o 
   5   5  10        0.37        0.00      5.12 o 
   6   5  10        1.19        0.00      6.23 o 
   7   5  10       19.34       32.25      9.12 o 
 -11   6  10        0.00        0.00      8.23 o 
 -10   6  10       37.44       54.28     12.90 o 
  -9   6  10        4.28       11.57      8.68 o 
  -8   6  10      177.69      246.68     18.91 o 
  -7   6  10        1.20        2.45      5.56 o 
  -6   6  10       35.20       39.59      8.68 o 
  -5   6  10       14.29       17.13      5.78 o 
  -4   6  10        5.31       10.23      5.34 o 
  -3   6  10      127.56      139.02      6.23 o 
  -2   6  10        4.43        2.88      2.18 o 
  -1   6  10      105.31      104.39      6.13 o 
   0   6  10        9.11        8.96      5.78 o 
   1   6  10       46.35       53.68     14.12 o 
   2   6  10       12.65       16.60      4.09 o 
   3   6  10        3.18        0.00      4.67 o 
   4   6  10        0.10        0.00      4.89 o 
   5   6  10       12.49       11.34      6.45 o 
   6   6  10       40.81       68.51     10.68 o 
   7   6  10        3.10        0.00      7.56 o 
 -11   7  10        5.01       18.91     10.68 o 
 -10   7  10        0.89        4.23      8.68 o 
  -9   7  10       16.20       12.46      8.90 o 
  -8   7  10      149.26      156.37     17.80 o 
  -7   7  10        0.83        0.00      5.78 o 
  -6   7  10        0.63        2.22      5.12 o 
  -5   7  10      182.42      188.18     14.46 o 
  -4   7  10        2.17        0.00      4.45 o 
  -3   7  10       19.32       21.93      3.66 o 
  -2   7  10        2.48        3.68      2.62 o 
  -1   7  10        0.09        2.47      4.12 o 
   0   7  10        5.01        0.00      6.12 o 
   1   7  10       24.95       26.24      4.46 o 
   2   7  10      122.05      106.55      9.34 o 
   3   7  10        0.00        4.23      4.89 o 
   4   7  10        1.00        8.23      5.78 o 
   5   7  10        3.59        3.34      5.56 o 
   6   7  10        6.47       21.35      8.68 o 
 -10   8  10        1.96        2.45      8.90 o 
  -9   8  10       34.39       40.26     11.79 o 
  -8   8  10        9.47       10.45      7.34 o 
  -7   8  10       89.68       99.65     14.68 o 
  -6   8  10        6.00       10.45      6.67 o 
  -5   8  10        0.55        4.67      5.34 o 
  -4   8  10       16.46       21.13      6.90 o 
  -3   8  10        0.01        2.27      2.66 o 
  -2   8  10       29.66       30.55      4.20 o 
  -1   8  10        9.75       18.19      6.34 o 
   0   8  10      293.30      246.24     12.46 o 
   1   8  10        0.96        2.45      4.89 o 
   2   8  10        7.20       14.01      5.34 o 
   3   8  10        0.65        0.22      4.89 o 
   4   8  10        0.14        0.00      5.56 o 
   5   8  10        0.21        2.67      6.67 o 
   6   8  10       10.37       21.58      8.90 o 
 -10   9  10        0.72        3.34     10.23 o 
  -9   9  10        0.04        0.00      6.45 o 
  -8   9  10        5.94        2.45      7.12 o 
  -7   9  10       13.31       14.90      7.56 o 
  -6   9  10       15.86       10.01      7.12 o 
  -5   9  10        6.47        3.11      6.01 o 
  -4   9  10       21.29       21.80      6.90 o 
  -3   9  10        6.22        9.56      3.53 o 
  -2   9  10       27.95       29.86      4.80 o 
  -1   9  10        2.02        0.00      5.56 o 
   0   9  10        0.28        2.45      4.89 o 
   1   9  10        3.58        6.01      5.56 o 
   2   9  10        0.06        2.00      5.12 o 
   3   9  10       18.06       25.36      7.12 o 
   4   9  10        2.74        2.22      5.56 o 
   5   9  10        3.10        0.44      6.67 o 
  -9  10  10        0.00       12.23      9.79 o 
  -8  10  10       94.97      127.23     18.02 o 
  -7  10  10        2.28        4.89      6.67 o 
  -6  10  10        4.03       15.57      7.56 o 
  -5  10  10        1.70        6.23      6.45 o 
  -4  10  10        0.61        0.00      5.78 o 
  -3  10  10        2.81        2.24      3.69 o 
  -2  10  10        0.00        2.76      3.63 o 
  -1  10  10      127.04      127.90     10.45 o 
   0  10  10        1.88        0.00      5.12 o 
   1  10  10       15.49       20.91      7.12 o 
   2  10  10        0.00        1.78      5.34 o 
   3  10  10        0.01        0.00      5.56 o 
   4  10  10        0.02        0.00      6.45 o 
   5  10  10        3.27        2.45      7.56 o 
  -8  11  10       17.99       33.14     11.34 o 
  -7  11  10        8.10        5.12      8.01 o 
  -6  11  10        1.86        0.67      6.67 o 
  -5  11  10       18.31       16.91      7.56 o 
  -4  11  10        0.94        0.00      6.23 o 
  -3  11  10        3.06        0.00      3.74 o 
  -2  11  10       11.95       15.57      5.78 o 
  -1  11  10        0.40        9.56      5.34 o 
   0  11  10        6.63        4.23      6.23 o 
   1  11  10       16.66       17.13      6.45 o 
   2  11  10        2.30       12.90      6.67 o 
   3  11  10        0.10        1.11      6.45 o 
   4  11  10        0.15        5.78      7.34 o 
  -8  12  10        2.32        2.00     10.90 o 
  -7  12  10        0.00        2.67      7.56 o 
  -6  12  10        2.38       12.68      7.79 o 
  -5  12  10        0.02        0.00      7.12 o 
  -4  12  10        6.98       23.58      8.68 o 
  -3  12  10        0.07        0.00      4.89 o 
  -2  12  10        1.81       14.90      6.23 o 
  -1  12  10        4.58       20.02      6.45 o 
   0  12  10      144.06      115.67     11.57 o 
   1  12  10        0.08        0.00      6.01 o 
   2  12  10        0.63        0.00      6.90 o 
   3  12  10        0.59        0.00      6.67 o 
  -6  13  10        0.02        4.23      8.01 o 
  -5  13  10        1.65        2.89      7.56 o 
  -3  13  10        0.19        0.00      5.78 o 
  -2  13  10        3.16       10.90      6.45 o 
  -1  13  10        3.38        0.00      6.01 o 
   0  13  10        0.01        0.00      6.67 o 
   1  13  10        0.00        0.00      6.67 o 
   2  13  10        0.18        0.00      7.12 o 
  -3  14  10        0.04        0.00      5.56 o 
  -2  14  10        0.01        0.22      6.45 o 
  -1  14  10       41.37       56.50      9.56 o 
   0  14  10        2.23        5.78      7.56 o 
  -4 -14  11        0.76        0.89     12.90 o 
  -3 -14  11        0.51        0.00     12.23 o 
  -2 -14  11        8.80        9.56     12.90 o 
  -6 -13  11        0.01        5.12     15.13 o 
  -5 -13  11        0.73        0.44     12.01 o 
  -4 -13  11       34.05       29.14     13.35 o 
  -3 -13  11        0.00       15.79     12.23 o 
  -2 -13  11       42.16       57.83     16.24 o 
   2 -13  11        0.24       14.53     15.01 o 
  -7 -12  11        0.00       14.46     14.46 o 
  -6 -12  11      117.30      131.02     24.91 o 
  -5 -12  11        0.57       27.14     15.57 o 
  -4 -12  11       22.90       18.24     12.23 o 
  -3 -12  11        3.09       11.34     10.45 o 
  -2 -12  11        7.56       26.69     11.57 o 
   1 -12  11       12.93        8.68     11.34 o 
   2 -12  11        4.85       10.23      5.13 o 
   3 -12  11        0.05        8.74      6.01 o 
  -8 -11  11        3.94        0.00     11.57 o 
  -7 -11  11        0.04        0.00     11.34 o 
  -6 -11  11        1.69        0.00      9.12 o 
  -5 -11  11       49.10       53.61     15.79 o 
  -4 -11  11       26.07        7.56     10.68 o 
  -3 -11  11        0.15       10.45     10.45 o 
  -2 -11  11        2.22        4.89     10.45 o 
   0 -11  11       46.68       44.71     12.46 o 
   1 -11  11        5.34        8.01     10.01 o 
   2 -11  11       41.57       62.53      7.32 o 
   3 -11  11        0.00        9.05      4.57 o 
   4 -11  11       10.52       10.39      6.06 o 
  -9 -10  11        0.12        0.00     16.24 o 
  -8 -10  11        0.07       22.02     14.24 o 
  -7 -10  11        1.62        5.12      9.34 o 
  -6 -10  11        3.16       12.23     10.23 o 
  -5 -10  11        4.28        9.79      8.90 o 
  -4 -10  11        1.79        0.00      8.23 o 
  -3 -10  11        0.33       10.68      9.34 o 
  -2 -10  11        8.65        8.01      8.68 o 
  -1 -10  11       31.11       22.49      7.78 o 
   0 -10  11        5.52        8.01      8.68 o 
   1 -10  11        4.64        7.31      4.23 o 
   2 -10  11       86.88      117.98      8.91 o 
   3 -10  11        4.01       12.28      5.28 o 
   4 -10  11        0.09        5.96      4.85 o 
   5 -10  11        0.82        0.00      5.51 o 
  -9  -9  11       30.86       34.92     19.13 o 
  -8  -9  11        0.11        6.90      8.68 o 
  -7  -9  11        4.64        0.00      7.12 o 
  -6  -9  11       59.75       52.27     14.46 o 
  -5  -9  11       24.65       28.03     12.46 o 
  -4  -9  11      328.50      293.40     25.80 o 
  -3  -9  11        0.01        0.00      6.90 o 
  -2  -9  11      133.48      147.34     12.03 o 
  -1  -9  11        0.23        3.29      5.27 o 
   0  -9  11       19.69       26.47     10.23 o 
   1  -9  11       46.58       54.93      6.26 o 
   2  -9  11        9.98       12.09      4.69 o 
   3  -9  11        0.00        2.98      4.67 o 
   4  -9  11        0.88        0.74      4.38 o 
   5  -9  11        5.39       15.84      5.43 o 
 -10  -8  11        7.25       20.69     17.35 o 
  -9  -8  11        0.01        0.00     13.79 o 
  -8  -8  11       29.15       28.03     12.90 o 
  -7  -8  11        0.47        2.22      8.45 o 
  -6  -8  11     1573.10     1428.72     59.84 o 
  -5  -8  11       13.88        0.22      8.01 o 
  -4  -8  11       31.82       27.36     10.90 o 
  -3  -8  11       30.81       28.69      6.47 o 
  -2  -8  11       57.95       63.29      8.54 o 
  -1  -8  11       12.47        9.45      7.45 o 
   0  -8  11        0.11        0.44      6.67 o 
   1  -8  11      205.65      231.56     12.68 o 
   2  -8  11        0.89        0.00      3.57 o 
   3  -8  11        8.74       12.20      6.23 o 
   4  -8  11       23.59       32.91     12.46 o 
   5  -8  11        0.28        0.00      6.90 o 
   6  -8  11        9.81       18.06      6.26 o 
 -10  -7  11       55.58       69.62     22.69 o 
  -9  -7  11        0.01        7.79     12.90 o 
  -8  -7  11       74.20       52.94     14.46 o 
  -7  -7  11        0.20        0.00      6.45 o 
  -6  -7  11       29.76       46.04     13.12 o 
  -5  -7  11       79.57       58.72     14.24 o 
  -4  -7  11       64.70       70.60      8.10 o 
  -3  -7  11        7.37        1.48      4.78 o 
  -2  -7  11        9.36        6.34      4.56 o 
  -1  -7  11      193.28      217.00     12.72 o 
   0  -7  11      148.14      144.81     15.57 o 
   1  -7  11       50.73       60.61     10.01 o 
   2  -7  11      164.13      158.59      8.65 o 
   3  -7  11        2.22        5.90      3.80 o 
   4  -7  11       35.19       31.21      6.90 o 
   5  -7  11        0.63       10.67      8.90 o 
   6  -7  11        0.09        0.00     16.24 o 
 -11  -6  11        0.81        5.12     16.24 o 
 -10  -6  11        5.02        4.00     14.24 o 
  -9  -6  11        1.23       10.68     13.79 o 
  -8  -6  11       24.95       17.80     10.90 o 
  -7  -6  11        2.59        8.90      9.12 o 
  -6  -6  11       34.38       27.80     11.79 o 
  -5  -6  11       19.16       21.16      5.61 o 
  -4  -6  11        3.59        7.34      4.22 o 
  -3  -6  11        8.69        7.38      9.56 o 
  -2  -6  11        4.09        7.04      5.12 o 
  -1  -6  11      153.45      172.71     11.52 o 
   0  -6  11        6.11        5.78      6.23 o 
   1  -6  11       30.99       32.68      4.78 o 
   2  -6  11      279.35      265.73     10.79 o 
   3  -6  11        1.50        0.00      3.37 o 
   4  -6  11        0.20        0.00      5.00 o 
   5  -6  11        0.27        8.96      7.34 o 
   6  -6  11        0.00        0.00      4.67 o 
 -11  -5  11       12.51       21.35     18.46 o 
 -10  -5  11        0.00        3.11     13.79 o 
  -9  -5  11        4.33        6.67     11.79 o 
  -8  -5  11        0.23       13.12      8.90 o 
  -7  -5  11       19.81       16.02      9.79 o 
  -6  -5  11      367.38      343.70     14.42 o 
  -5  -5  11       80.42       64.65      7.73 o 
  -4  -5  11     1305.58     1216.70     28.16 o 
  -3  -5  11        0.85        5.21      4.20 o 
  -2  -5  11        1.50        8.25      4.49 o 
  -1  -5  11        8.85       13.38      4.69 o 
   0  -5  11       17.84       13.55      5.12 o 
   1  -5  11       63.13       67.56      9.34 o 
   2  -5  11       66.58       83.71      6.52 o 
   3  -5  11        6.55        7.77      7.79 o 
   4  -5  11        1.60        2.31      3.66 o 
   5  -5  11       20.08       11.97      4.48 o 
   6  -5  11        1.51        1.67      6.01 o 
   7  -5  11        0.22        0.00      5.43 o 
 -11  -4  11        0.35        0.00     14.24 o 
 -10  -4  11       14.81        0.00     12.68 o 
  -9  -4  11        0.38       12.46     12.46 o 
  -8  -4  11        3.51        0.00      7.12 o 
  -7  -4  11       61.54       66.55      8.22 o 
  -6  -4  11     3092.26     2961.22     51.69 o 
  -5  -4  11       11.53        8.49      4.23 o 
  -4  -4  11        7.05       11.42      4.06 o 
  -3  -4  11      207.48      223.08     11.10 o 
  -2  -4  11       12.30       10.49      4.27 o 
  -1  -4  11        1.84        0.00      3.46 o 
   0  -4  11        2.40        0.47      2.63 o 
   1  -4  11      400.12      440.79     11.82 o 
   2  -4  11        3.22        1.27      3.20 o 
   3  -4  11       30.11       30.78      5.01 o 
   4  -4  11       73.55       71.02     15.57 o 
   5  -4  11        1.97        6.54      6.45 o 
   6  -4  11        4.52        8.77      4.59 o 
   7  -4  11        0.69        0.00      5.44 o 
 -11  -3  11        4.94        4.23     15.13 o 
 -10  -3  11        0.46        7.34     12.23 o 
  -9  -3  11       23.37       24.69     14.01 o 
  -8  -3  11       26.28       24.92      6.42 o 
  -7  -3  11       40.61       45.38      8.45 o 
  -6  -3  11       76.95       64.73      9.34 o 
  -5  -3  11        6.11       10.23      4.67 o 
  -4  -3  11        4.46        4.45      4.23 o 
  -3  -3  11       25.86       31.32      7.12 o 
  -2  -3  11        0.44        2.29      3.25 o 
  -1  -3  11       68.06       68.80      7.25 o 
   0  -3  11      344.25      312.81      8.95 o 
   1  -3  11       85.36       92.94      5.88 o 
   2  -3  11        5.28        0.00      4.00 o 
   3  -3  11        0.11        1.58      3.15 o 
   4  -3  11      135.02      114.56     15.57 o 
   5  -3  11        3.92        6.45      6.67 o 
   6  -3  11        5.19       10.30      4.31 o 
   7  -3  11        0.84        9.86      9.68 o 
 -11  -2  11        1.72        5.34     14.46 o 
  -9  -2  11       40.34       36.26      9.12 o 
  -8  -2  11      100.32       95.65     11.79 o 
  -7  -2  11      149.98      153.71     12.46 o 
  -6  -2  11        8.69        5.56      5.12 o 
  -5  -2  11       41.94       49.60      8.45 o 
  -4  -2  11        0.60        0.00      3.34 o 
  -3  -2  11        3.44        2.00      4.00 o 
  -2  -2  11      104.72      124.57     11.57 o 
  -1  -2  11      140.83      142.85      8.90 o 
   0  -2  11        0.17        0.00      2.26 o 
   1  -2  11        6.24       10.01      5.34 o 
   2  -2  11      201.28      194.14     12.68 o 
   3  -2  11        1.57        0.60      3.38 o 
   4  -2  11        0.67        0.00      3.77 o 
   5  -2  11        1.40        4.27      4.48 o 
   6  -2  11       34.50       46.12      7.43 o 
   7  -2  11        1.26        0.00      7.34 o 
 -10  -1  11       10.86       18.91      8.45 o 
  -9  -1  11      112.05      110.55     13.35 o 
  -8  -1  11        4.57        3.11      5.78 o 
  -7  -1  11        4.94        0.00      4.89 o 
  -6  -1  11      352.81      302.07     16.46 o 
  -5  -1  11       64.23       50.05      8.45 o 
  -4  -1  11      569.68      558.77     22.02 o 
  -3  -1  11       49.14       48.71      8.01 o 
  -2  -1  11      343.66      371.69     17.80 o 
  -1  -1  11       56.17       55.16      8.68 o 
   0  -1  11        1.20        0.00      2.28 o 
   1  -1  11        2.99        9.14      5.12 o 
   2  -1  11       68.47       59.96      5.96 o 
   3  -1  11        0.29        4.24      3.77 o 
   4  -1  11       10.79       10.67      4.48 o 
   5  -1  11       93.82      107.87      9.19 o 
   6  -1  11       48.09       42.07     12.35 o 
   7  -1  11        1.33        0.22      7.45 o 
 -10   0  11        3.59       10.90      7.34 o 
  -9   0  11        0.68        0.00      6.01 o 
  -8   0  11      455.19      434.20     21.80 o 
  -7   0  11      187.39      153.93     14.01 o 
  -6   0  11      614.68      645.29     25.14 o 
  -5   0  11        3.38        2.67      4.23 o 
  -4   0  11       94.00       93.65     10.45 o 
  -3   0  11      292.08      291.39     15.35 o 
  -2   0  11       26.39       38.70      7.34 o 
  -1   0  11        5.04        7.12      4.00 o 
   0   0  11        2.22        0.99      2.50 o 
   1   0  11      140.75      143.62      7.20 o 
   2   0  11       16.92       20.68      4.15 o 
   3   0  11        6.82       13.94      4.32 o 
   4   0  11        5.81        3.11      3.93 o 
   5   0  11        4.74        2.36      4.23 o 
   6   0  11      128.61      101.69     10.90 o 
   7   0  11        0.76        0.00      5.32 o 
 -11   1  11        7.29       24.25      9.12 o 
 -10   1  11      169.29      154.59     16.68 o 
  -9   1  11       31.90       28.03      8.68 o 
  -8   1  11       19.81       30.92      7.79 o 
  -7   1  11      199.95      177.28     14.24 o 
  -6   1  11        7.26       10.90      5.34 o 
  -5   1  11       87.43       97.21     10.90 o 
  -4   1  11       24.89       17.35      5.56 o 
  -3   1  11       98.45       82.75     10.01 o 
  -2   1  11        3.14        0.00      3.56 o 
  -1   1  11       12.40       20.46      6.01 o 
   0   1  11       96.34       75.52     11.34 o 
   1   1  11       17.52       21.60      6.67 o 
   2   1  11       99.97      100.51      6.99 o 
   3   1  11       12.33       11.75      3.99 o 
   4   1  11      116.62      142.31      9.45 o 
   5   1  11       11.76       13.74      4.75 o 
   6   1  11        6.15        8.83      5.08 o 
   7   1  11        3.75        0.00      7.12 o 
 -12   2  11        3.76        9.34      9.56 o 
 -11   2  11        3.02       12.68      8.68 o 
 -10   2  11       13.81       27.36      8.68 o 
  -9   2  11       61.39       57.61     11.12 o 
  -8   2  11       67.82       56.28     10.68 o 
  -7   2  11      303.91      290.73     17.80 o 
  -6   2  11       35.81       43.82      9.12 o 
  -5   2  11      177.95      173.50     13.12 o 
  -4   2  11      101.76      119.00     11.79 o 
  -3   2  11        0.13        4.45      4.00 o 
  -2   2  11      413.38      345.00     17.13 o 
  -1   2  11       20.90       22.47      6.01 o 
   0   2  11        8.34       10.27      2.67 o 
   1   2  11       12.06       14.74      3.41 o 
   2   2  11       29.83       41.20      5.13 o 
   3   2  11       19.73       20.79      6.56 o 
   4   2  11        0.03        0.00      4.67 o 
   5   2  11        1.28        5.22      4.21 o 
   6   2  11       46.79       51.34     14.01 o 
   7   2  11        2.93        4.89      7.56 o 
 -11   3  11       10.43       12.01      8.68 o 
 -10   3  11        9.86       14.90      8.90 o 
  -9   3  11      204.36      196.19     18.24 o 
  -8   3  11        5.29        2.45      6.01 o 
  -7   3  11        6.34        3.11      6.23 o 
  -6   3  11      146.66      153.71     14.24 o 
  -5   3  11       15.73       21.35      6.67 o 
  -4   3  11       13.38        9.12      5.12 o 
  -3   3  11       66.72       66.51      9.34 o 
  -2   3  11      198.88      184.40     12.90 o 
  -1   3  11       66.94       65.76      4.58 o 
   0   3  11        0.06        2.58      2.26 o 
   1   3  11      160.79      180.27      9.90 o 
   2   3  11       13.28       19.73      3.99 o 
   3   3  11       77.21       72.33      6.68 o 
   4   3  11        9.45       20.02      4.78 o 
   5   3  11       69.56       67.24      7.30 o 
   6   3  11       62.61       66.06     10.68 o 
   7   3  11        1.16        6.01      7.79 o 
 -11   4  11        1.78        8.45      9.12 o 
 -10   4  11        0.07       10.45      7.56 o 
  -9   4  11       10.68       15.79      7.79 o 
  -8   4  11      640.20      661.31     29.58 o 
  -7   4  11       77.98       80.30     12.23 o 
  -6   4  11        0.00        0.00      4.23 o 
  -5   4  11       18.29       14.68      5.78 o 
  -4   4  11      103.64      119.45     12.23 o 
  -3   4  11       65.24       69.85     10.01 o 
  -2   4  11       10.52       11.79      5.34 o 
  -1   4  11       13.35       16.37      3.16 o 
   0   4  11        1.19        0.00      2.24 o 
   1   4  11        9.16        8.77      2.94 o 
   2   4  11        0.11        0.00      2.99 o 
   3   4  11        1.49        3.67      3.30 o 
   4   4  11        5.01        6.87      4.11 o 
   5   4  11       10.13        3.56      6.01 o 
   6   4  11      121.45      126.57     12.68 o 
   7   4  11        1.72        0.00      7.34 o 
 -11   5  11        0.46        0.00      9.12 o 
 -10   5  11      106.31      111.66     17.13 o 
  -9   5  11        3.59        0.00      5.34 o 
  -8   5  11        6.82        7.79      6.90 o 
  -7   5  11      132.68      135.24     15.13 o 
  -6   5  11       23.78       29.14      7.56 o 
  -5   5  11       31.22       38.48      8.45 o 
  -4   5  11       19.77       18.68      6.45 o 
  -3   5  11      193.89      163.05     12.90 o 
  -2   5  11       21.70       17.80      6.01 o 
  -1   5  11       27.18       28.55      6.67 o 
   0   5  11       40.73       48.30      8.56 o 
   1   5  11        2.01        0.33      2.88 o 
   2   5  11       37.92       32.42      4.87 o 
   3   5  11        9.72       12.71      4.24 o 
   4   5  11       12.16       13.79      6.23 o 
   5   5  11       12.81        7.56      6.45 o 
   6   5  11        0.86        0.00      6.90 o 
 -11   6  11        1.00        1.33     10.01 o 
 -10   6  11        9.09       17.57     10.01 o 
  -9   6  11       15.27       17.13      8.45 o 
  -8   6  11       16.10       18.02      8.23 o 
  -7   6  11       47.61       54.05     10.68 o 
  -6   6  11       28.04       19.35      7.12 o 
  -5   6  11      220.19      232.23     16.24 o 
  -4   6  11       96.30       95.87     12.23 o 
  -3   6  11        0.73        9.34      5.56 o 
  -1   6  11        4.87        5.57      2.83 o 
   0   6  11       18.45       23.85      8.90 o 
   1   6  11        9.58       11.04      3.45 o 
   2   6  11        1.22        0.00      3.13 o 
   3   6  11       13.53       10.90      5.34 o 
   4   6  11        1.75        6.23      5.12 o 
   5   6  11       14.50        8.90      6.67 o 
   6   6  11       19.04       30.70      8.90 o 
 -10   7  11        0.29        9.79      9.56 o 
  -9   7  11       77.81       77.19     14.90 o 
  -8   7  11        4.69        6.23      6.45 o 
  -7   7  11        0.87        9.12      6.67 o 
  -6   7  11       43.16       41.37     10.01 o 
  -5   7  11        4.55       15.57      6.90 o 
  -4   7  11       40.17       40.71      8.90 o 
  -3   7  11        5.71        2.45      5.34 o 
  -2   7  11       28.74       22.47      7.12 o 
  -1   7  11       18.12       19.55      6.34 o 
   0   7  11        7.86        9.23      3.46 o 
   1   7  11      102.60      104.94     15.57 o 
   2   7  11        2.70        0.00      4.23 o 
   3   7  11       81.34       79.63      9.79 o 
   4   7  11        1.89        0.00      5.56 o 
   5   7  11       20.38       26.69      8.90 o 
   6   7  11       22.86       27.80      9.12 o 
 -10   8  11        1.41        9.34     10.01 o 
  -9   8  11        7.26       11.79      8.23 o 
  -8   8  11      106.21       98.76     15.13 o 
  -7   8  11        2.89        0.00      5.12 o 
  -6   8  11        3.85        5.78      6.23 o 
  -5   8  11        5.46       12.68      6.01 o 
  -4   8  11       65.33       63.84     11.12 o 
  -3   8  11        2.61        6.01      5.78 o 
  -2   8  11        0.84        3.67      3.13 o 
  -1   8  11       12.53       13.84      4.45 o 
   0   8  11        0.39        0.66      3.29 o 
   1   8  11       21.87       20.91      6.23 o 
   2   8  11       10.07       11.79      5.56 o 
   3   8  11        2.99        1.33      4.89 o 
   4   8  11        2.00       16.02      7.34 o 
   5   8  11       10.64        3.34      7.12 o 
  -9   9  11        0.12        1.56      7.79 o 
  -8   9  11        1.23        2.00      6.45 o 
  -7   9  11       21.36       13.12      7.56 o 
  -6   9  11       15.30        0.00      5.56 o 
  -5   9  11       12.73       11.79      6.90 o 
  -4   9  11        0.88        7.79      6.01 o 
  -3   9  11       47.10       48.05      9.56 o 
  -2   9  11        8.99       12.59      3.85 o 
  -1   9  11        0.75        0.13      3.62 o 
   0   9  11       19.15       25.58      6.45 o 
   1   9  11        2.00        0.00      5.12 o 
   2   9  11        3.60        5.78      5.78 o 
   3   9  11        0.64        0.00      5.12 o 
   4   9  11        0.80        0.00      6.67 o 
   5   9  11        8.03        8.68      7.79 o 
  -9  10  11        0.15       12.68     10.45 o 
  -8  10  11        6.73        6.67      8.90 o 
  -7  10  11        0.80        4.67      7.12 o 
  -6  10  11        0.28        8.68      6.67 o 
  -5  10  11       49.42       45.38      9.79 o 
  -4  10  11        8.21        3.34      6.67 o 
  -3  10  11        3.43        7.56      6.23 o 
  -2  10  11       23.74       29.29      5.13 o 
  -1  10  11        1.62       10.01      5.56 o 
   0  10  11        3.24        8.45      6.01 o 
   1  10  11        0.08        0.00      5.56 o 
   2  10  11        1.15        0.00      6.01 o 
   3  10  11        0.81        6.23      6.67 o 
   4  10  11        0.15        0.00      7.12 o 
  -8  11  11        9.12       15.79     10.45 o 
  -7  11  11        4.01        9.79      7.79 o 
  -6  11  11        8.36        7.34      6.67 o 
  -5  11  11        2.24       16.91      7.34 o 
  -4  11  11        0.04        0.00      6.45 o 
  -3  11  11        0.01        0.00      6.01 o 
  -2  11  11        1.61        0.00      5.12 o 
  -1  11  11        1.86       12.90      6.01 o 
   0  11  11        9.32       17.35      7.12 o 
   1  11  11       13.78       25.14      7.79 o 
   2  11  11        1.44       10.23      6.67 o 
   3  11  11       12.49       13.79      7.79 o 
  -7  12  11        0.55        0.00      8.01 o 
  -6  12  11        6.44        6.67      7.79 o 
  -5  12  11        1.11        5.34      7.34 o 
  -4  12  11       11.10       11.57      7.34 o 
  -2  12  11        0.14        0.00      5.56 o 
  -1  12  11       49.40       60.95      9.12 o 
   0  12  11        0.32       13.79      6.90 o 
   1  12  11       29.33       31.59      8.90 o 
   2  12  11        2.41        4.67      7.34 o 
  -6  13  11        0.49        2.22      8.90 o 
  -5  13  11        6.32       31.36     10.01 o 
  -2  13  11        1.63        1.56      6.45 o 
  -1  13  11        0.03        4.67      6.45 o 
   0  13  11        2.18        0.00      7.56 o 
   1  13  11        0.67       14.01      8.45 o 
  -5 -13  12        0.08        0.00     12.68 o 
  -4 -13  12        0.98       13.79     12.90 o 
  -3 -13  12        5.06        7.56     12.46 o 
  -6 -12  12        2.53        8.01     12.46 o 
  -5 -12  12        8.05        5.34     11.57 o 
  -4 -12  12        1.62       13.12     12.23 o 
  -3 -12  12        2.01       18.68     11.79 o 
  -2 -12  12        2.33       22.24     11.12 o 
   1 -12  12        3.98       35.15     13.79 o 
   2 -12  12        1.10       15.35     13.12 o 
  -7 -11  12        0.02       10.90     11.57 o 
  -6 -11  12        1.05        6.01     10.68 o 
  -5 -11  12        0.67        3.56      9.56 o 
  -4 -11  12       37.61       27.58     13.12 o 
  -3 -11  12        0.04        9.34      9.56 o 
  -2 -11  12      468.35      522.73     34.48 o 
   0 -11  12        1.58        0.00      9.12 o 
   1 -11  12        3.51       10.45     11.12 o 
   2 -11  12        4.37        5.56     11.79 o 
   3 -11  12        2.67       11.85      5.89 o 
  -8 -10  12        1.47        0.00     10.68 o 
  -7 -10  12        0.11       19.13     11.57 o 
  -6 -10  12       87.09       78.74     18.24 o 
  -5 -10  12        5.07       22.47     10.01 o 
  -4 -10  12       45.46       39.15     13.12 o 
  -3 -10  12        2.50        9.34      8.45 o 
  -2 -10  12        5.47        6.01      9.12 o 
  -1 -10  12      143.86      163.05     18.91 o 
   0 -10  12       13.05        8.68      8.45 o 
   1 -10  12        5.54        3.56      9.12 o 
   2 -10  12        0.20        0.67      9.56 o 
   3 -10  12        2.57       17.47     12.35 o 
   4 -10  12        1.36        2.91      5.28 o 
  -9  -9  12        8.53        8.23     13.35 o 
  -8  -9  12        0.66        0.00      9.79 o 
  -7  -9  12        0.13        0.00      8.23 o 
  -6  -9  12        5.65        4.00      9.79 o 
  -5  -9  12        0.03        0.00      9.34 o 
  -4  -9  12        5.43        0.00      8.23 o 
  -3  -9  12        0.86        6.23      8.90 o 
  -2  -9  12       10.12        5.23      5.72 o 
  -1  -9  12      190.20      207.09     19.35 o 
   0  -9  12        1.00        0.22      7.79 o 
   1  -9  12        5.64        9.79      9.34 o 
   2  -9  12       74.48       86.75     16.46 o 
   3  -9  12        6.89       18.93      6.90 o 
   4  -9  12        2.15        0.00      4.81 o 
  -9  -8  12        4.46       24.02     14.68 o 
  -8  -8  12        0.98        4.67     11.12 o 
  -7  -8  12       19.13       24.25     11.79 o 
  -6  -8  12        5.54        9.56      9.34 o 
  -5  -8  12      154.06      161.05     23.36 o 
  -4  -8  12        1.54       11.79      7.79 o 
  -3  -8  12       14.98       11.66      6.12 o 
  -2  -8  12       45.58       40.15      7.76 o 
  -1  -8  12        4.99        1.11      7.12 o 
   0  -8  12      124.34      169.50     18.24 o 
   1  -8  12        4.09       12.01      8.90 o 
   2  -8  12      243.42      257.93     11.10 o 
   3  -8  12        0.13        3.49      3.94 o 
   4  -8  12        0.08        4.46      6.23 o 
   5  -8  12       10.77       23.58      6.75 o 
 -10  -7  12        3.82       12.68     18.24 o 
  -9  -7  12        0.85        0.00     12.68 o 
  -8  -7  12        0.03        9.34      9.79 o 
  -7  -7  12        5.21        1.56      8.68 o 
  -6  -7  12       69.98       62.51     16.02 o 
  -5  -7  12        0.04        0.00      6.90 o 
  -4  -7  12      171.20      138.08     20.02 o 
  -3  -7  12        0.48        5.30      4.78 o 
  -2  -7  12     1938.03     1905.19     52.05 o 
  -1  -7  12        2.18        0.00      5.56 o 
   0  -7  12        0.48        0.00      5.78 o 
   1  -7  12       91.27       84.75     14.68 o 
   2  -7  12        8.58        1.97      4.01 o 
   3  -7  12        1.59        0.00      4.56 o 
   4  -7  12        1.16        5.24      4.46 o 
   5  -7  12        0.34        2.97      4.40 o 
 -10  -6  12        0.69        1.78     13.12 o 
  -9  -6  12        4.87        0.00     11.57 o 
  -8  -6  12       38.49       38.70     13.79 o 
  -7  -6  12        0.14        4.89      7.34 o 
  -6  -6  12      250.45      225.33     26.92 o 
  -5  -6  12       22.91       21.23      6.24 o 
  -4  -6  12      179.08      176.83     11.65 o 
  -3  -6  12        4.02        9.72      4.97 o 
  -2  -6  12       28.56       38.51      7.21 o 
  -1  -6  12      427.60      473.79     23.80 o 
   0  -6  12       53.16       56.28     11.12 o 
   1  -6  12       74.70       88.75     14.24 o 
   2  -6  12        5.24        8.74      4.18 o 
   3  -6  12       21.52       28.49     11.90 o 
   4  -6  12        0.16        0.00      3.83 o 
   5  -6  12        0.00        6.41      4.54 o 
   6  -6  12        0.19        0.00      5.40 o 
 -11  -5  12        0.01        0.00     15.13 o 
 -10  -5  12        1.81        6.90     14.01 o 
  -9  -5  12        6.17       13.79     12.68 o 
  -8  -5  12       28.06       36.70     12.90 o 
  -7  -5  12        0.49        5.56      9.34 o 
  -6  -5  12       29.58       46.51      7.61 o 
  -5  -5  12        2.22        6.24      4.75 o 
  -4  -5  12       15.12       15.01      5.03 o 
  -3  -5  12        1.01        2.27      3.89 o 
  -2  -5  12        1.06        6.27      4.48 o 
  -1  -5  12      654.91      638.62     26.69 o 
   0  -5  12       13.55       10.01      7.12 o 
   1  -5  12       64.93       66.73     12.01 o 
   2  -5  12      302.18      326.11     11.75 o 
   3  -5  12       16.45       12.97      8.01 o 
   4  -5  12       76.81       87.13      7.78 o 
   5  -5  12        0.17        0.77      5.67 o 
   6  -5  12        4.11        2.69      4.53 o 
 -11  -4  12        0.37        0.00     15.13 o 
 -10  -4  12       41.53       64.73     20.69 o 
  -9  -4  12        1.68       17.57     13.57 o 
  -8  -4  12        3.34        2.22      9.12 o 
  -7  -4  12      128.62      143.47     13.24 o 
  -6  -4  12        3.72       13.42      5.29 o 
  -5  -4  12      292.41      247.32     12.79 o 
  -4  -4  12        1.32        4.62      4.45 o 
  -3  -4  12        3.61        2.52      4.23 o 
  -2  -4  12        6.17       11.86      4.90 o 
  -1  -4  12        1.42        0.00      5.34 o 
   0  -4  12      124.86      103.21     12.90 o 
   1  -4  12        1.50        0.22      6.01 o 
   2  -4  12      597.91      539.13     14.18 o 
   3  -4  12        0.59        4.61      3.34 o 
   4  -4  12        0.06        1.63      5.00 o 
   5  -4  12        4.37        8.61      6.67 o 
   6  -4  12        1.80        7.51      5.02 o 
 -11  -3  12        4.86        3.56     15.35 o 
 -10  -3  12       13.54       21.80     15.13 o 
  -9  -3  12       33.82       23.36     15.13 o 
  -8  -3  12        7.48        7.12      6.01 o 
  -7  -3  12      143.83      117.23     12.46 o 
  -6  -3  12      303.34      276.94     16.68 o 
  -5  -3  12        0.77        4.67      5.56 o 
  -4  -3  12       24.09       37.38      6.17 o 
  -3  -3  12       21.43       23.00      5.56 o 
  -2  -3  12      629.86      607.04     28.69 o 
  -1  -3  12        0.69        0.00      4.67 o 
   0  -3  12       29.87       28.25      8.23 o 
   1  -3  12      175.85      193.52     15.79 o 
   2  -3  12       19.89       15.98      3.91 o 
   3  -3  12        0.47        0.00      6.01 o 
   4  -3  12        0.17        4.85      3.69 o 
   5  -3  12        6.34       18.01      4.77 o 
   6  -3  12        8.21       19.55      5.22 o 
 -11  -2  12        3.40       25.80     17.57 o 
  -9  -2  12        0.61        0.44      5.78 o 
  -8  -2  12       60.44       50.94      9.79 o 
  -7  -2  12        2.58        9.56      6.45 o 
  -6  -2  12       16.82       10.45      5.56 o 
  -5  -2  12        4.92        0.00      4.23 o 
  -4  -2  12       26.60       31.36      6.90 o 
  -3  -2  12        1.52        6.23      4.89 o 
  -2  -2  12       10.50       17.80      6.67 o 
  -1  -2  12      215.61      244.46     15.79 o 
   0  -2  12       54.23       42.26      9.12 o 
   1  -2  12      147.63      184.62     14.24 o 
   2  -2  12       13.80       23.26      5.01 o 
   3  -2  12        3.47        6.33      4.37 o 
   4  -2  12        0.29        0.00      5.78 o 
   5  -2  12        1.18        6.98      6.01 o 
   6  -2  12        0.58        0.00      5.03 o 
 -10  -1  12        0.00        7.12      7.79 o 
  -9  -1  12        0.03        0.00      6.45 o 
  -8  -1  12       12.30       11.79      6.45 o 
  -7  -1  12        8.45        9.12      6.23 o 
  -6  -1  12       24.18       20.02      7.79 o 
  -5  -1  12        0.36        0.00      4.67 o 
  -4  -1  12        5.42        7.12      4.89 o 
  -3  -1  12       34.52       36.48      7.56 o 
  -2  -1  12       28.87       35.15      8.01 o 
  -1  -1  12      566.32      526.73     23.13 o 
   0  -1  12        9.89       13.12      6.01 o 
   1  -1  12       24.12       41.30      5.01 o 
   2  -1  12      117.49      119.24     13.24 o 
   3  -1  12        7.62        8.56      5.45 o 
   4  -1  12       91.53       92.46      8.56 o 
   5  -1  12        4.28        8.24      4.87 o 
   6  -1  12        0.50        5.65      5.18 o 
 -11   0  12        0.02        0.00      7.56 o 
 -10   0  12        0.09        2.67      6.67 o 
  -9   0  12        0.38        0.00      5.78 o 
  -8   0  12       39.11       36.26      9.12 o 
  -7   0  12       92.26      100.99     12.46 o 
  -6   0  12       35.24       42.26      8.68 o 
  -5   0  12      281.68      275.16     16.46 o 
  -4   0  12        0.01        1.33      4.00 o 
  -3   0  12       73.06       68.51      9.79 o 
  -2   0  12      303.77      265.37     16.02 o 
  -1   0  12       20.37       29.14      7.34 o 
   0   0  12      260.59      245.79     15.57 o 
   1   0  12        2.00        4.39      2.99 o 
   2   0  12      129.39      155.26      8.68 o 
   3   0  12        2.57        0.00      5.34 o 
   4   0  12        4.34        5.00      7.79 o 
   5   0  12       45.11       48.36      7.15 o 
   6   0  12        0.18        5.40     11.46 o 
 -11   1  12        1.01        3.34      7.34 o 
 -10   1  12       17.43        6.67      7.34 o 
  -9   1  12       58.59       44.04     10.45 o 
  -8   1  12       12.15       24.91      8.23 o 
  -7   1  12      223.64      224.89     16.02 o 
  -6   1  12       90.80       83.41     11.34 o 
  -5   1  12       34.37       39.15      8.45 o 
  -3   1  12       32.35       33.81      7.56 o 
  -2   1  12      103.10       74.29     10.01 o 
  -1   1  12       22.24       14.46      5.78 o 
   0   1  12       68.80       72.51     10.45 o 
   1   1  12       58.59       53.59      5.64 o 
   2   1  12       24.74       20.85      9.12 o 
   3   1  12        0.04        3.23      3.93 o 
   4   1  12        2.41        8.45      4.72 o 
   5   1  12       21.18       26.05      6.05 o 
   6   1  12        6.35       11.71      5.34 o 
 -11   2  12        0.27        5.34      8.23 o 
 -10   2  12        6.96       15.13      8.23 o 
  -9   2  12        2.18        0.00      6.45 o 
  -8   2  12       14.27       21.13      8.68 o 
  -7   2  12        0.12        0.00      5.78 o 
  -6   2  12       34.57       51.38      9.56 o 
  -5   2  12        5.34        6.67      5.12 o 
  -4   2  12       42.36       40.48      8.01 o 
  -3   2  12       12.50       15.13      5.78 o 
  -2   2  12        0.06        0.22      4.00 o 
  -1   2  12        2.90        0.00      4.23 o 
   0   2  12        7.37       11.12      5.12 o 
   1   2  12       79.56      101.17      6.62 o 
   2   2  12        0.17        0.00      2.98 o 
   3   2  12       19.44       24.93      5.08 o 
   4   2  12        9.56        9.23      5.67 o 
   5   2  12        3.09        9.14      6.34 o 
   6   2  12        0.11        0.00      6.45 o 
 -11   3  12        2.31        9.79      8.01 o 
 -10   3  12        2.67        0.00      6.90 o 
  -9   3  12        0.57        7.34      6.45 o 
  -8   3  12      161.27      183.29     17.35 o 
  -7   3  12       28.50       43.15      9.79 o 
  -6   3  12        2.97        6.01      5.78 o 
  -5   3  12       18.78       20.69      6.45 o 
  -4   3  12        0.91        0.00      3.78 o 
  -3   3  12       55.10       47.60      8.90 o 
  -2   3  12       28.69       37.59      7.79 o 
  -1   3  12      152.67      152.59     12.23 o 
   0   3  12        0.07        0.67      4.00 o 
   1   3  12        1.19        0.00      2.66 o 
   2   3  12        5.41        4.12      3.54 o 
   3   3  12        3.09        0.00      3.69 o 
   4   3  12        4.26        5.89      4.40 o 
   5   3  12        6.71        8.23      6.45 o 
   6   3  12        0.00        0.00      6.67 o 
 -11   4  12        0.11        7.56      9.34 o 
 -10   4  12       10.50       25.80     10.23 o 
  -9   4  12        3.84        2.89      7.34 o 
  -8   4  12       21.12       38.48      9.79 o 
  -7   4  12        0.01        0.00      5.12 o 
  -6   4  12       14.87       25.14      8.01 o 
  -5   4  12      221.65      206.87     15.35 o 
  -4   4  12        0.35        0.89      4.00 o 
  -3   4  12      128.37      127.46     13.12 o 
  -2   4  12      125.75      125.68     12.68 o 
  -1   4  12       25.29       31.36      7.12 o 
   0   4  12      235.28      201.68     14.35 o 
   1   4  12        0.22        3.49      3.20 o 
   2   4  12        2.62        6.26      3.83 o 
   3   4  12       11.20        9.73      4.08 o 
   4   4  12        8.92        8.90      4.78 o 
   5   4  12       41.58       50.27      8.90 o 
   6   4  12        0.32        0.00      7.12 o 
 -11   5  12        1.20        6.01     10.23 o 
 -10   5  12        1.93        0.00      7.56 o 
  -9   5  12       35.78       42.04     10.90 o 
  -8   5  12        1.54        0.00      5.34 o 
  -7   5  12       35.32       49.38     10.45 o 
  -6   5  12        8.71        9.79      6.23 o 
  -5   5  12       42.84       45.38      9.34 o 
  -4   5  12       12.82       28.25      7.34 o 
  -3   5  12        5.77        5.56      5.34 o 
  -2   5  12       84.08       97.43     11.79 o 
  -1   5  12        8.90        1.33      4.67 o 
   0   5  12        8.08        5.96      2.98 o 
   1   5  12        3.99        0.00      3.15 o 
   2   5  12        3.36        4.79      3.61 o 
   3   5  12        0.63        2.00      3.62 o 
   4   5  12        0.90        2.89      5.56 o 
   5   5  12        6.92        0.00      6.01 o 
   6   5  12        0.05        0.00      6.67 o 
 -10   6  12        1.07        0.00      7.34 o 
  -9   6  12        9.21        3.78      7.79 o 
  -8   6  12       51.53       66.06     12.90 o 
  -7   6  12        3.66        0.00      5.56 o 
  -6   6  12       16.01       15.57      6.90 o 
  -5   6  12       16.47       15.79      7.34 o 
  -4   6  12       25.27       20.46      7.34 o 
  -3   6  12        0.44        5.56      5.12 o 
  -2   6  12        0.96        0.44      4.00 o 
  -1   6  12        6.47        9.12      5.34 o 
   0   6  12        0.11        3.78      3.15 o 
   1   6  12       11.60       11.57      3.85 o 
   2   6  12        0.68        1.07      3.42 o 
   3   6  12       21.45       28.69      7.12 o 
   4   6  12        7.13        9.56      6.23 o 
   5   6  12        0.54        0.00      6.67 o 
 -10   7  12        2.55        8.90      9.34 o 
  -9   7  12        0.24        2.00      7.56 o 
  -8   7  12       60.19       95.65     14.90 o 
  -7   7  12        2.09        3.56      6.45 o 
  -6   7  12        1.44        1.33      5.56 o 
  -5   7  12       54.62       57.61     11.12 o 
  -4   7  12        1.14        0.00      5.12 o 
  -3   7  12        0.75        7.34      5.34 o 
  -2   7  12        0.32        3.34      4.67 o 
  -1   7  12       37.46       26.03      7.34 o 
   0   7  12        0.11        1.54      5.12 o 
   1   7  12        0.01        0.49      3.54 o 
   2   7  12        2.79        8.90      5.56 o 
   3   7  12        1.52        5.34      5.56 o 
   4   7  12        0.30        2.22      6.01 o 
   5   7  12        0.84        0.00      6.90 o 
 -10   8  12        0.13        0.00      9.12 o 
  -9   8  12       16.64       22.02     10.90 o 
  -8   8  12        0.36        0.00      6.45 o 
  -7   8  12       11.91       20.46      8.45 o 
  -6   8  12        0.90        0.00      5.34 o 
  -5   8  12       93.79      111.89     14.68 o 
  -4   8  12        1.33        5.12      6.01 o 
  -3   8  12       13.22        8.45      6.01 o 
  -2   8  12       13.21        6.90      5.78 o 
  -1   8  12        2.72        0.00      4.89 o 
   0   8  12       10.13        9.36      4.05 o 
   1   8  12        3.21       10.45      5.56 o 
   2   8  12        2.52       10.01      6.01 o 
   3   8  12        6.07        8.45      6.45 o 
   4   8  12        4.39        9.34      7.12 o 
  -9   9  12       24.82       51.38     13.57 o 
  -8   9  12        0.35       10.01      6.90 o 
  -7   9  12        0.03        0.00      6.45 o 
  -6   9  12        5.02       11.57      7.56 o 
  -5   9  12        5.72       22.24      8.23 o 
  -4   9  12       12.86       11.12      6.90 o 
  -3   9  12        0.35        0.00      5.12 o 
  -2   9  12        3.16        0.00      4.89 o 
  -1   9  12        0.18        5.56      6.23 o 
   0   9  12        0.16        2.45      5.56 o 
   1   9  12        0.91        6.23      6.01 o 
   2   9  12        0.01        0.00      5.34 o 
   3   9  12        0.34        6.01      6.45 o 
   4   9  12        0.00        0.00      7.12 o 
  -8  10  12        1.21       10.01      8.45 o 
  -7  10  12        0.44        3.78      7.34 o 
  -6  10  12        9.48       27.36      8.90 o 
  -5  10  12        5.83        5.12      6.90 o 
  -4  10  12        0.04       10.23      6.90 o 
  -3  10  12        0.81        3.56      6.01 o 
  -2  10  12        0.01        2.45      5.78 o 
   0  10  12        2.11        0.22      5.78 o 
   1  10  12        0.90        0.00      6.01 o 
   2  10  12        0.00        2.45      6.01 o 
   3  10  12        2.11        0.00      7.12 o 
  -7  11  12        2.75        4.89      8.23 o 
  -6  11  12        0.66        0.00      7.34 o 
  -5  11  12       44.26       48.94     11.34 o 
  -4  11  12        0.39        1.78      6.67 o 
  -3  11  12        4.39        2.00      6.01 o 
   0  11  12        0.83        0.00      5.56 o 
   1  11  12        4.33        4.00      6.23 o 
   2  11  12        3.10        5.12      7.34 o 
  -6  12  12        0.15       14.01      8.45 o 
  -5  12  12       15.33        0.00      7.12 o 
  -4  12  12        0.29        1.56      6.67 o 
   0  12  12       57.80       63.84     10.01 o 
   1  12  12        1.46        4.67      7.34 o 
  -5 -12  13        0.35        2.67     13.35 o 
  -4 -12  13        0.65       16.24     10.68 o 
  -3 -12  13        1.17        9.56     12.46 o 
   1 -12  13       12.58       15.57     13.12 o 
  -7 -11  13        0.05        0.22     12.90 o 
  -6 -11  13        1.65       21.13     14.46 o 
  -5 -11  13        0.66       11.57     11.34 o 
  -4 -11  13        0.82        1.11     10.45 o 
  -3 -11  13        5.58       11.57     10.45 o 
   0 -11  13        0.01        0.00      9.12 o 
   1 -11  13       25.75       12.90     12.23 o 
   2 -11  13        0.54        0.00     11.79 o 
  -8 -10  13        0.02        0.00     12.90 o 
  -7 -10  13        0.19        8.45     12.23 o 
  -6 -10  13        7.58       13.35     12.68 o 
  -5 -10  13        7.92        9.79      9.79 o 
  -4 -10  13        1.67       15.13     10.90 o 
  -3 -10  13       10.61       10.45     10.23 o 
  -1 -10  13        0.00        4.89      9.12 o 
   0 -10  13        0.16        0.00      8.90 o 
   1 -10  13        0.59        3.34      9.56 o 
   2 -10  13        4.97        1.11     10.45 o 
   3 -10  13        0.02        2.89     12.68 o 
  -8  -9  13        0.00        0.00     11.57 o 
  -7  -9  13        0.05        1.56     11.79 o 
  -6  -9  13        0.78        4.67      9.12 o 
  -5  -9  13        2.46       10.01     10.45 o 
  -4  -9  13       40.01       50.49     14.24 o 
  -3  -9  13        0.48        6.90      9.34 o 
  -2  -9  13      132.35      135.69     16.68 o 
  -1  -9  13       21.13       46.27     12.46 o 
   0  -9  13       15.72        0.00      7.56 o 
   1  -9  13        0.24        0.00      8.23 o 
   2  -9  13        4.91       14.01     10.45 o 
   3  -9  13        5.20        0.00     10.68 o 
  -9  -8  13        0.10        0.00     11.79 o 
  -8  -8  13        0.05        0.00     11.57 o 
  -7  -8  13        0.27        2.00      8.68 o 
  -6  -8  13       11.51       23.13     11.57 o 
  -5  -8  13        0.08       15.57     10.01 o 
  -4  -8  13       48.95       52.05     12.90 o 
  -3  -8  13        0.29        1.75      5.32 o 
  -2  -8  13        9.14        4.67      7.56 o 
  -1  -8  13       90.72       91.42     14.46 o 
   0  -8  13        0.02        0.00      6.90 o 
   1  -8  13      103.26      100.76     16.46 o 
   2  -8  13       45.44       47.38     14.24 o 
   3  -8  13       11.20       18.46     12.23 o 
   4  -8  13        0.02        8.11      5.03 o 
 -10  -7  13       30.29       82.97     25.80 o 
  -9  -7  13        1.56       28.47     14.01 o 
  -8  -7  13        8.16        2.89      9.34 o 
  -7  -7  13        0.05        8.90      9.12 o 
  -6  -7  13       69.33       68.96     17.35 o 
  -5  -7  13       16.14       11.12     10.68 o 
  -4  -7  13        0.16        0.00      4.85 o 
  -3  -7  13       34.89       38.44      7.35 o 
  -2  -7  13       11.12       24.91      8.68 o 
  -1  -7  13       13.76       18.68      8.90 o 
   0  -7  13        5.94        7.34      7.79 o 
   1  -7  13       53.59       59.84     12.90 o 
   2  -7  13       71.82       68.29     14.24 o 
   3  -7  13        2.17        2.00      9.34 o 
   4  -7  13        0.22        2.79      5.00 o 
   5  -7  13        1.33        0.22      5.29 o 
 -10  -6  13       46.39       92.53     25.36 o 
  -9  -6  13        0.12        8.45     10.68 o 
  -8  -6  13       15.31       28.69     13.57 o 
  -7  -6  13        0.00        6.01      8.45 o 
  -6  -6  13      132.48      127.46     21.35 o 
  -5  -6  13        0.37        3.77      5.23 o 
  -4  -6  13        1.16        5.29      5.07 o 
  -3  -6  13       90.09      113.50     10.72 o 
  -2  -6  13       47.05       52.05     10.90 o 
  -1  -6  13        0.51        0.00      6.23 o 
   0  -6  13       13.61       13.35      8.45 o 
   1  -6  13        8.21       12.23      8.68 o 
   2  -6  13       42.65       52.50     12.23 o 
   3  -6  13        0.13        0.00      7.56 o 
   4  -6  13        3.94        8.42      4.57 o 
   5  -6  13        0.03        1.68      5.67 o 
 -10  -5  13        2.40        0.00     15.35 o 
  -9  -5  13       23.34       34.26     13.57 o 
  -8  -5  13       32.01       51.16     14.90 o 
  -7  -5  13        0.88        9.79      9.12 o 
  -6  -5  13       18.48       25.63      6.89 o 
  -5  -5  13       20.10       24.72     10.79 o 
  -4  -5  13       99.87      100.10     10.03 o 
  -3  -5  13        3.76       10.35      4.95 o 
  -2  -5  13      683.13      617.57     20.49 o 
  -1  -5  13       57.38       70.29     12.01 o 
   0  -5  13      175.80      191.07     18.02 o 
   1  -5  13        2.34        1.56      6.67 o 
   2  -5  13        1.97       12.68      8.23 o 
   3  -5  13       10.99        7.43      4.36 o 
   4  -5  13       10.37       13.00      4.86 o 
   5  -5  13        0.43        0.00      4.64 o 
 -11  -4  13        7.45        0.00     15.35 o 
 -10  -4  13       15.74       27.58     16.02 o 
  -9  -4  13        0.01        0.00      7.79 o 
  -8  -4  13        8.58        6.90      9.79 o 
  -7  -4  13        3.16        4.64      5.35 o 
  -6  -4  13      215.27      229.61     14.79 o 
  -5  -4  13        0.03        4.20      4.65 o 
  -4  -4  13       49.75       47.68      7.31 o 
  -3  -4  13        2.22        8.45      4.75 o 
  -2  -4  13        0.01        0.00      6.34 o 
  -1  -4  13      272.58      286.06     18.68 o 
   0  -4  13        0.03        4.45      6.01 o 
   1  -4  13      464.34      466.45     25.14 o 
   2  -4  13      151.65      142.14     16.91 o 
   3  -4  13       19.03       15.54      4.48 o 
   4  -4  13        1.03        6.13      4.03 o 
   5  -4  13        0.22        8.41      4.57 o 
 -11  -3  13        2.55        9.79     16.46 o 
 -10  -3  13       54.14       77.19     22.02 o 
  -9  -3  13        4.60       15.57     11.79 o 
  -8  -3  13      193.69      231.42     23.13 o 
  -7  -3  13        4.42        0.00      5.56 o 
  -6  -3  13      416.83      385.26     20.46 o 
  -5  -3  13       30.23       43.38      9.12 o 
  -4  -3  13        5.00        4.92      4.15 o 
  -3  -3  13        2.11        0.00      4.89 o 
  -2  -3  13        0.00        1.92      4.78 o 
  -1  -3  13      246.29      257.58     17.57 o 
   0  -3  13        6.02        9.12      6.45 o 
   1  -3  13       66.64       74.74     12.68 o 
   2  -3  13      332.30      336.77     21.80 o 
   3  -3  13        1.52        2.27      3.67 o 
   4  -3  13        7.77       11.95      4.54 o 
   5  -3  13        0.11        4.45      6.90 o 
   6  -3  13        3.13        1.48      5.39 o 
 -11  -2  13        7.89       23.80     17.80 o 
  -9  -2  13        2.57        2.22      6.90 o 
  -8  -2  13       10.51       10.68      6.67 o 
  -7  -2  13       89.77       76.74     11.34 o 
  -6  -2  13      244.28      201.31     15.13 o 
  -5  -2  13        4.57       12.90      6.01 o 
  -4  -2  13        7.47        6.67      5.78 o 
  -3  -2  13      154.80      134.58     13.35 o 
  -2  -2  13       14.19       14.24      6.90 o 
  -1  -2  13        1.34        0.00      5.34 o 
   0  -2  13       15.20       19.35      7.79 o 
   1  -2  13       14.68       14.46      6.90 o 
   2  -2  13        2.18        0.00      6.01 o 
   3  -2  13        0.40        0.00      4.08 o 
   4  -2  13        6.25        9.08      6.12 o 
   5  -2  13        4.30        4.13      4.94 o 
   6  -2  13        0.00        2.00      8.45 o 
 -10  -1  13        0.80       10.90      7.56 o 
  -9  -1  13       19.21       26.47      8.01 o 
  -8  -1  13        0.68        0.89      6.23 o 
  -7  -1  13        2.74        4.00      6.01 o 
  -6  -1  13       36.57       30.25      8.01 o 
  -5  -1  13        8.00       17.80      6.45 o 
  -4  -1  13       60.01       52.05      9.34 o 
  -3  -1  13        0.17        2.00      4.67 o 
  -2  -1  13      570.41      555.65     24.25 o 
  -1  -1  13        7.72        6.01      6.23 o 
   0  -1  13       71.64       65.84     10.90 o 
   1  -1  13        9.40        7.79      6.23 o 
   2  -1  13        3.55        4.45      6.01 o 
   3  -1  13        6.03        5.45      4.40 o 
   4  -1  13       14.63       16.24      5.51 o 
   5  -1  13        2.56        0.00      8.23 o 
   6  -1  13        1.52        8.89      5.97 o 
 -11   0  13       16.45       36.26     11.34 o 
 -10   0  13        0.38       10.68      8.01 o 
  -9   0  13        4.14        2.22      6.67 o 
  -8   0  13        8.31        8.45      6.90 o 
  -7   0  13       12.70       19.35      7.34 o 
  -6   0  13      587.83      535.41     24.25 o 
  -5   0  13        0.21        2.00      5.12 o 
  -4   0  13       53.47       63.62     10.01 o 
  -3   0  13        5.09        6.01      5.12 o 
  -2   0  13       91.77       72.52     10.68 o 
  -1   0  13      166.63      177.51     13.79 o 
   0   0  13        0.06        0.00      4.67 o 
   1   0  13      468.87      466.68     23.58 o 
   2   0  13       60.91       61.08      6.82 o 
   3   0  13       16.02       19.20      9.56 o 
   4   0  13        6.99        8.35      4.64 o 
   5   0  13        0.82        0.00      4.33 o 
   6   0  13       13.91       19.46     12.35 o 
 -11   1  13        4.66        9.34      8.68 o 
 -10   1  13        9.33       14.68      8.01 o 
  -9   1  13        0.04        1.56      6.45 o 
  -8   1  13      477.99      477.80     24.69 o 
  -7   1  13       19.82       33.81      9.12 o 
  -6   1  13      370.67      369.03     20.46 o 
  -5   1  13        6.20        7.34      5.78 o 
  -4   1  13        4.21        6.23      5.56 o 
  -3   1  13      166.69      177.95     14.01 o 
  -2   1  13       31.85       42.49      8.68 o 
  -1   1  13      141.95      141.03     13.79 o 
   0   1  13        1.23        0.89      5.12 o 
   1   1  13       27.15       29.58      8.45 o 
   2   1  13      213.44      214.41     14.01 o 
   3   1  13        2.04        1.26      4.40 o 
   4   1  13       15.64       26.15      5.73 o 
   5   1  13        2.08        0.00      4.71 o 
   6   1  13       36.46       34.76      7.23 o 
 -11   2  13        3.13        0.44      8.45 o 
 -10   2  13       14.49       24.25      9.34 o 
  -9   2  13        2.64        5.12      7.12 o 
  -8   2  13       15.36       19.35      8.45 o 
  -7   2  13      265.94      244.68     17.80 o 
  -6   2  13       66.72       64.95     11.12 o 
  -5   2  13       42.95       28.25      7.56 o 
  -4   2  13       12.41       14.01      6.23 o 
  -3   2  13       31.42       40.26      8.01 o 
  -2   2  13       16.12       12.90      5.56 o 
  -1   2  13        8.12        9.34      5.78 o 
   0   2  13        0.37        0.00      4.67 o 
   1   2  13        2.05        1.56      4.23 o 
   2   2  13       52.27       54.70     19.24 o 
   3   2  13        1.40        4.24      3.85 o 
   4   2  13        4.61        7.43      4.87 o 
   5   2  13        4.89        2.82      4.94 o 
   6   2  13        0.41       13.57      8.68 o 
 -11   3  13        3.73        3.11      8.90 o 
 -10   3  13        0.15        3.78      7.34 o 
  -9   3  13       42.14       52.50     11.57 o 
  -8   3  13       66.52       72.96     12.68 o 
  -7   3  13       18.31       38.70     10.01 o 
  -6   3  13       17.28       21.58      7.79 o 
  -5   3  13        0.23        0.00      4.67 o 
  -4   3  13        9.65       10.90      5.34 o 
  -3   3  13        2.60       12.90      6.01 o 
  -2   3  13       76.62      102.54     12.01 o 
  -1   3  13        6.88        2.00      4.23 o 
   0   3  13        0.59        2.89      4.89 o 
   1   3  13        6.71        2.89      5.12 o 
   2   3  13       10.26        7.72      6.78 o 
   3   3  13        1.28        0.52      3.99 o 
   4   3  13        2.72       10.54      4.80 o 
   5   3  13        2.89        5.78      7.12 o 
 -11   4  13       29.23       42.49     13.57 o 
 -10   4  13       11.62        6.45      8.45 o 
  -9   4  13       12.96        0.00      6.90 o 
  -8   4  13        2.88        0.00      5.56 o 
  -7   4  13        2.13        7.79      6.67 o 
  -6   4  13      199.53      196.19     16.24 o 
  -5   4  13        4.28        2.89      4.89 o 
  -4   4  13      117.75      133.46     14.01 o 
  -3   4  13        6.45        6.90      5.12 o 
  -2   4  13       60.91       77.41     11.12 o 
  -1   4  13       32.23       20.69      6.90 o 
   0   4  13        0.18        0.00      4.67 o 
   1   4  13      141.83      133.24     13.79 o 
   2   4  13        4.82        1.75      3.74 o 
   3   4  13       16.34       18.12      4.94 o 
   4   4  13        2.68        0.00      5.56 o 
   5   4  13        1.42       10.68      7.56 o 
 -10   5  13        7.90       25.36     11.57 o 
  -9   5  13        4.54       11.79      8.45 o 
  -8   5  13      179.07      182.18     18.68 o 
  -7   5  13       17.21       25.80      8.68 o 
  -6   5  13       53.35       52.50     10.23 o 
  -5   5  13        1.71        0.00      4.45 o 
  -4   5  13        0.02        0.89      4.67 o 
  -3   5  13      196.48      181.07     14.90 o 
  -2   5  13       18.91       28.47      7.79 o 
  -1   5  13       14.43       16.91      6.90 o 
   0   5  13        6.82       13.79      5.56 o 
   1   5  13        0.01        2.89      6.01 o 
   2   5  13       21.63       22.75      8.56 o 
   3   5  13        4.16        4.45      6.01 o 
   4   5  13        2.37        3.78      6.23 o 
   5   5  13        3.40        0.00      6.67 o 
 -10   6  13        0.10        0.00      8.01 o 
  -9   6  13        0.30        0.00      6.90 o 
  -8   6  13       59.71       61.84     12.90 o 
  -7   6  13       86.89      114.56     15.57 o 
  -6   6  13        4.33        0.00      4.67 o 
  -5   6  13        0.05        0.00      4.67 o 
  -4   6  13        1.63        1.11      5.56 o 
  -3   6  13        4.36        7.79      5.78 o 
  -2   6  13       14.05        2.89      6.01 o 
  -1   6  13        1.66       10.23      5.56 o 
   0   6  13        0.80        0.00      4.45 o 
   1   6  13        1.30        0.89      5.34 o 
   2   6  13       74.89       82.69      7.64 o 
   3   6  13        1.14        0.00      6.01 o 
   4   6  13        1.77        3.56      6.67 o 
 -10   7  13        1.15        0.00      8.68 o 
  -9   7  13        1.21        7.79      8.90 o 
  -8   7  13       46.70       46.71     11.79 o 
  -7   7  13       51.95       57.17     11.57 o 
  -6   7  13        6.17        5.12      6.90 o 
  -5   7  13        0.00        2.89      5.56 o 
  -4   7  13        0.21        0.00      5.34 o 
  -3   7  13        0.23        3.78      5.34 o 
  -2   7  13        0.23        3.34      5.78 o 
  -1   7  13        2.31        1.78      5.12 o 
   0   7  13        9.09       12.01      6.23 o 
   1   7  13        1.57       12.90      6.23 o 
   2   7  13        7.82        5.78      5.78 o 
   3   7  13        0.06        1.78      5.78 o 
   4   7  13        0.07        0.22      7.34 o 
  -9   8  13        8.57       15.35      9.56 o 
  -8   8  13       11.69        9.12      8.23 o 
  -7   8  13        2.70        3.78      7.12 o 
  -6   8  13        4.90        7.79      7.34 o 
  -5   8  13        3.06        4.45      5.78 o 
  -4   8  13        9.48       10.68      7.12 o 
  -3   8  13        0.00        0.67      5.34 o 
  -2   8  13        3.55       14.01      6.67 o 
  -1   8  13        3.27        3.56      5.78 o 
   0   8  13        0.00        5.12      5.78 o 
   2   8  13        0.98        4.00      6.01 o 
   3   8  13        9.48       14.24      7.34 o 
  -9   9  13        1.80        0.00      9.79 o 
  -8   9  13       44.75       64.28     15.13 o 
  -7   9  13        2.25        0.89      6.45 o 
  -6   9  13        1.37        0.00      6.67 o 
  -5   9  13        0.67        7.12      6.90 o 
  -4   9  13        0.23       11.79      6.67 o 
  -3   9  13       41.73       48.27     10.23 o 
  -2   9  13        1.98       14.24      6.45 o 
  -1   9  13       11.27       12.90      7.56 o 
   2   9  13        1.14        6.45      6.23 o 
   3   9  13        0.68        0.00      6.67 o 
  -8  10  13       31.48       55.61     14.01 o 
  -7  10  13        2.75        6.45      8.23 o 
  -6  10  13        1.68        5.12      7.56 o 
  -5  10  13        6.97       24.69      8.68 o 
  -4  10  13        0.30        0.22      6.45 o 
  -3  10  13        3.47        3.34      6.90 o 
  -2  10  13        0.02       14.90      7.34 o 
   2  10  13       20.15       26.03      8.45 o 
  -7  11  13       13.24       32.48     11.79 o 
  -6  11  13        2.67       10.68      8.68 o 
  -5  11  13        0.15       13.79      7.79 o 
  -4  11  13        2.05       11.57      8.01 o 
  -3  11  13        0.21        3.11      6.90 o 
  -5  12  13        0.59        7.56      8.45 o 
  -4  12  13        0.39        0.00      6.45 o 
  -4 -12  14        0.76        0.89     13.12 o 
  -6 -11  14        0.30        0.00     13.57 o 
  -5 -11  14        0.79        0.00     10.90 o 
  -4 -11  14        0.22        1.11     11.79 o 
   0 -11  14        0.25        4.23     12.01 o 
  -7 -10  14        0.01        3.56     12.68 o 
  -6 -10  14        0.55        0.00     10.45 o 
  -5 -10  14        0.05       12.01     11.34 o 
  -4 -10  14       13.76       16.91     12.68 o 
  -2 -10  14       27.36       16.46     10.68 o 
  -1 -10  14        0.27        0.67      9.12 o 
   0 -10  14        0.81        1.11     10.01 o 
   1 -10  14       11.94       14.01     11.34 o 
   2 -10  14        0.08        0.00     11.57 o 
  -8  -9  14        8.23       22.91     15.57 o 
  -7  -9  14        0.23        0.89     11.79 o 
  -6  -9  14       25.50       18.02     12.46 o 
  -5  -9  14        0.00        3.56      9.79 o 
  -4  -9  14       18.21       40.93     13.35 o 
  -3  -9  14        7.15        3.11      8.23 o 
  -2  -9  14        3.63        7.79      8.68 o 
  -1  -9  14       35.33       47.82     13.12 o 
   0  -9  14        0.14        7.79      9.56 o 
   1  -9  14        0.50        0.44     10.23 o 
   2  -9  14        0.00        0.00     10.01 o 
  -9  -8  14        0.26        0.44     14.68 o 
  -8  -8  14        0.12        2.00     12.23 o 
  -7  -8  14        0.12        0.00      9.34 o 
  -6  -8  14        1.99       24.47     11.79 o 
  -5  -8  14       28.23       15.57     10.01 o 
  -4  -8  14       22.57       22.63     16.91 o 
  -3  -8  14        0.20        0.00      5.67 o 
  -2  -8  14        5.61        0.00      8.01 o 
  -1  -8  14       30.03       38.93     11.34 o 
   0  -8  14        3.43       13.12      9.56 o 
   1  -8  14        2.20        6.23      8.90 o 
   2  -8  14       15.46       27.36     12.90 o 
   3  -8  14        0.22        0.00     11.34 o 
  -9  -7  14        1.09       26.03     14.68 o 
  -8  -7  14        2.09       11.79     10.23 o 
  -7  -7  14        0.74        8.01      9.12 o 
  -6  -7  14        5.35       18.46     10.90 o 
  -5  -7  14        2.56        5.12      5.81 o 
  -4  -7  14        2.92        3.39      7.56 o 
  -3  -7  14        0.95        7.41      8.68 o 
  -2  -7  14       27.21       29.81      9.34 o 
  -1  -7  14       23.60       43.60     11.34 o 
   0  -7  14        1.22        4.00      8.45 o 
   1  -7  14       10.74       14.68      9.12 o 
   2  -7  14       18.81       21.80     10.90 o 
   3  -7  14        0.15        3.34      9.56 o 
   4  -7  14        0.54        5.78     11.79 o 
 -10  -6  14        2.78       15.13     15.79 o 
  -9  -6  14       36.34       50.72     15.35 o 
  -8  -6  14        0.08        7.34      9.79 o 
  -7  -6  14        1.24        7.56     10.45 o 
  -6  -6  14       20.53       17.80     11.79 o 
  -5  -6  14       13.68        3.67      5.50 o 
  -4  -6  14      116.67      115.06     11.49 o 
  -3  -6  14        1.06        4.98      5.24 o 
  -2  -6  14       82.49       87.64     13.57 o 
  -1  -6  14        0.24        8.23      7.56 o 
   0  -6  14        0.69        0.00      6.67 o 
   1  -6  14       62.17       68.07     13.57 o 
   2  -6  14        4.03        9.34      9.56 o 
   3  -6  14        0.69        4.67     10.45 o 
   4  -6  14        0.24        0.00      8.68 o 
 -10  -5  14        6.42       24.47     14.90 o 
  -9  -5  14        0.01        0.00      8.23 o 
  -8  -5  14       27.04       49.16     14.46 o 
  -7  -5  14        1.13        0.00      8.45 o 
  -6  -5  14      821.61      784.76     25.09 o 
  -5  -5  14        4.85        8.49      5.66 o 
  -4  -5  14       43.51       49.64      8.02 o 
  -3  -5  14       33.52       38.60      7.46 o 
  -2  -5  14       23.41        5.34      7.56 o 
  -1  -5  14       13.29       10.90      8.68 o 
   0  -5  14        1.00        1.11      6.45 o 
   1  -5  14       50.83       56.28     13.35 o 
   2  -5  14        0.77       10.68      9.34 o 
   3  -5  14        8.23        7.12      7.56 o 
   4  -5  14        8.36       20.69     10.23 o 
 -10  -4  14       60.56       43.60     15.57 o 
  -9  -4  14        0.03        0.00      9.56 o 
  -8  -4  14       25.04       72.96     17.57 o 
  -7  -4  14        0.00        0.00      5.08 o 
  -6  -4  14       32.58       35.80      7.64 o 
  -5  -4  14       56.44       72.75      9.61 o 
  -4  -4  14       56.65       45.62      8.07 o 
  -3  -4  14        2.12        1.94      4.48 o 
  -2  -4  14        8.73        8.23      7.12 o 
  -1  -4  14       90.48      125.46     15.35 o 
   0  -4  14       51.80       55.83     12.01 o 
   1  -4  14       30.82       38.48     10.90 o 
   2  -4  14       41.08       45.38     10.45 o 
   3  -4  14        2.34        1.11      6.45 o 
   4  -4  14        9.57       26.03     10.23 o 
   5  -4  14        0.12        0.00      5.31 o 
 -10  -3  14        7.16       15.35     11.57 o 
  -9  -3  14        0.31        6.90     10.68 o 
  -8  -3  14        3.79        0.00     11.01 o 
  -7  -3  14        0.56        0.00      5.12 o 
  -6  -3  14       35.87       34.22      7.15 o 
  -5  -3  14        4.68        0.07      4.62 o 
  -4  -3  14       24.91       20.39      6.04 o 
  -3  -3  14        9.91        0.00      4.27 o 
  -2  -3  14       28.65       20.69      7.79 o 
  -1  -3  14       82.42       93.65     13.57 o 
   0  -3  14        0.14        0.00      5.78 o 
   1  -3  14       26.82       26.03      8.45 o 
   2  -3  14       84.35       97.43     14.68 o 
   3  -3  14        0.09        1.78      6.45 o 
   4  -3  14        0.14        3.78      7.34 o 
   5  -3  14        0.03        5.40     13.01 o 
 -11  -2  14        4.10       14.90     19.13 o 
  -9  -2  14        3.21        2.45      6.45 o 
  -8  -2  14        0.02       11.12      7.12 o 
  -7  -2  14        5.58       12.46      7.12 o 
  -6  -2  14      103.44       95.43     13.12 o 
  -5  -2  14       38.73       39.82     10.01 o 
  -4  -2  14      381.23      328.99     19.57 o 
  -3  -2  14        0.01        2.67      5.78 o 
  -2  -2  14        2.06        5.34      5.78 o 
  -1  -2  14        1.30        0.00      5.56 o 
   0  -2  14        3.13        9.12      6.01 o 
   1  -2  14       93.87      118.11     15.13 o 
   2  -2  14       24.89       24.25      8.68 o 
   3  -2  14        5.42        1.56      5.34 o 
   4  -2  14        0.01        4.67      7.34 o 
   5  -2  14        0.28        9.56      8.68 o 
 -10  -1  14        9.00       14.90      8.45 o 
  -9  -1  14        0.38        0.00      6.45 o 
  -8  -1  14       11.04       10.90      7.34 o 
  -7  -1  14       36.74       36.04      9.34 o 
  -6  -1  14     1344.67     1275.02     40.93 o 
  -5  -1  14        1.74        3.11      6.23 o 
  -4  -1  14       13.27       17.57      7.34 o 
  -3  -1  14       81.12       90.53     12.46 o 
  -2  -1  14        5.74        0.00      5.12 o 
  -1  -1  14        0.75        0.00      5.12 o 
   0  -1  14        2.91        7.12      5.78 o 
   1  -1  14      108.72      110.11     14.46 o 
   2  -1  14        0.94        3.11      6.45 o 
   3  -1  14       19.96       26.69      8.68 o 
   4  -1  14       11.20        4.14      5.03 o 
   5  -1  14        0.13        4.49      5.64 o 
 -11   0  14        0.52        0.00      7.56 o 
 -10   0  14       11.84       16.24      8.23 o 
  -9   0  14        7.18        7.79      6.90 o 
  -8   0  14        1.74        3.34      5.56 o 
  -7   0  14       18.10       14.24      7.56 o 
  -6   0  14       51.21       51.83     10.45 o 
  -5   0  14        5.15        5.78      6.23 o 
  -4   0  14       18.24       13.57      6.01 o 
  -3   0  14        0.17        0.00      5.12 o 
  -2   0  14        0.33        0.00      4.00 o 
  -1   0  14       17.74       15.57      6.67 o 
   0   0  14      124.09      124.34     14.46 o 
   1   0  14       37.23       30.47      8.90 o 
   2   0  14        1.28        3.11      5.34 o 
   3   0  14        0.14        4.23      6.01 o 
   4   0  14       28.87       29.57      6.58 o 
   5   0  14        0.00        4.69      7.45 o 
 -11   1  14        1.48       10.90      9.34 o 
 -10   1  14        1.54        0.00      7.34 o 
  -9   1  14       11.68       15.13      7.79 o 
  -8   1  14       14.24       19.80      7.56 o 
  -7   1  14       66.64       74.52     11.79 o 
  -6   1  14        5.98       11.34      6.90 o 
  -5   1  14       15.86       21.35      7.56 o 
  -4   1  14       17.34       19.57      7.12 o 
  -3   1  14        4.79        2.67      5.12 o 
  -2   1  14        0.11        0.00      4.00 o 
  -1   1  14       52.17       35.59      8.90 o 
   0   1  14        3.39       10.90      6.01 o 
   1   1  14        4.37        0.00      5.34 o 
   2   1  14       90.36       77.41     12.90 o 
   3   1  14        0.02        0.00      5.56 o 
   4   1  14        0.01        4.79     11.23 o 
   5   1  14        1.51        0.00      4.71 o 
 -11   2  14       10.11        1.56      9.34 o 
 -10   2  14        0.30        2.89      8.01 o 
  -9   2  14       47.87       56.72     12.46 o 
  -8   2  14        8.99       19.35      8.01 o 
  -7   2  14        0.04        4.00      6.01 o 
  -6   2  14       96.07      106.33     14.01 o 
  -5   2  14       20.54       31.59      8.68 o 
  -4   2  14      150.60      138.13     14.46 o 
  -3   2  14       10.16       16.24      6.01 o 
  -2   2  14       36.75       38.26      9.12 o 
  -1   2  14       12.50       19.57      6.90 o 
   0   2  14        2.01        0.00      5.78 o 
   1   2  14       14.26       17.35      7.56 o 
   2   2  14       17.70       22.69      8.01 o 
   3   2  14        1.66        7.79      7.12 o 
   4   2  14        0.31        0.14      4.87 o 
   5   2  14       13.17       15.61      6.29 o 
 -10   3  14        3.61       14.68      9.34 o 
  -9   3  14        0.95       10.90      8.01 o 
  -8   3  14       63.85       75.18     13.12 o 
  -7   3  14       69.24       66.73     12.23 o 
  -6   3  14      337.15      335.66     20.69 o 
  -5   3  14        1.74        0.44      4.89 o 
  -4   3  14        0.07        0.67      5.12 o 
  -3   3  14       48.66       50.27      9.79 o 
  -2   3  14        0.54        0.00      4.89 o 
  -1   3  14        6.10       11.12      6.01 o 
   0   3  14        2.53        7.79      6.01 o 
   1   3  14       26.89       38.48      9.34 o 
   2   3  14        5.05        5.12      6.45 o 
   3   3  14        7.87       14.24      7.34 o 
   4   3  14        0.72        3.95      4.91 o 
   5   3  14        0.26        7.12      8.23 o 
 -10   4  14       18.81       31.14     11.12 o 
  -9   4  14        5.10       14.24      9.12 o 
  -8   4  14       13.92       15.35      8.45 o 
  -7   4  14       57.10       74.29     12.68 o 
  -6   4  14        6.60       20.24      8.01 o 
  -5   4  14        0.80        1.78      5.12 o 
  -4   4  14        0.01        0.00      3.78 o 
  -3   4  14       14.53       16.46      6.67 o 
  -2   4  14        0.94        0.00      4.89 o 
  -1   4  14        5.43        4.23      5.34 o 
   0   4  14       28.59        6.90      6.01 o 
   1   4  14       12.22       14.46      7.12 o 
   2   4  14        6.24        3.11      5.78 o 
   3   4  14        1.46       12.01      7.56 o 
   4   4  14       22.56       23.58      8.23 o 
 -10   5  14        0.72        4.00      8.45 o 
  -9   5  14       17.26       15.35      9.12 o 
  -8   5  14        5.39        3.78      7.34 o 
  -7   5  14       95.39      109.22     15.57 o 
  -6   5  14       11.01        7.56      6.67 o 
  -5   5  14       53.38       60.95     10.90 o 
  -4   5  14        2.14        6.67      5.34 o 
  -3   5  14        0.57        4.67      5.78 o 
  -2   5  14       51.88       60.95     10.90 o 
  -1   5  14       11.60        9.12      6.45 o 
   0   5  14       11.13        9.12      5.78 o 
   1   5  14        1.53        4.89      6.01 o 
   2   5  14       35.69       39.15      9.56 o 
   4   5  14        0.21        0.00      6.67 o 
 -10   6  14        0.46        0.00     10.01 o 
  -9   6  14       58.43       72.29     14.46 o 
  -8   6  14        9.49       16.24      9.12 o 
  -7   6  14        8.68       14.46      7.79 o 
  -6   6  14       53.58       66.06     12.46 o 
  -5   6  14        3.49        2.45      5.78 o 
  -4   6  14        4.80       19.80      7.34 o 
  -3   6  14        8.80       15.79      7.34 o 
  -2   6  14       25.28       20.02      6.90 o 
  -1   6  14       11.23       11.57      6.67 o 
   0   6  14        0.05        0.00      5.34 o 
   1   6  14        3.60        2.00      6.01 o 
   4   6  14        0.39        0.00      6.67 o 
  -9   7  14        4.41        0.00      9.12 o 
  -8   7  14       79.15       88.53     14.90 o 
  -7   7  14       22.76       26.25     10.23 o 
  -6   7  14       35.73       55.39     11.57 o 
  -5   7  14        3.43        6.45      6.45 o 
  -4   7  14        4.11        7.34      6.67 o 
  -3   7  14        6.89       11.12      6.45 o 
  -2   7  14        0.11        9.12      6.90 o 
  -1   7  14        4.48        6.67      6.67 o 
   0   7  14        1.02        0.00      5.12 o 
  -9   8  14        0.23        4.23     10.01 o 
  -8   8  14        3.77       10.45      9.56 o 
  -7   8  14       31.86       17.13      8.68 o 
  -6   8  14        2.10        1.78      6.67 o 
  -5   8  14        1.57        0.00      5.78 o 
  -4   8  14        1.47        1.78      6.01 o 
  -3   8  14       23.34       13.35      7.34 o 
  -2   8  14        3.07       15.13      7.12 o 
  -1   8  14        6.93        7.56      6.45 o 
   0   8  14        0.63        6.23      6.67 o 
  -8   9  14        0.93        7.12     10.23 o 
  -7   9  14       14.65       13.57      8.90 o 
  -6   9  14        9.38       10.68      7.12 o 
  -5   9  14       42.30       48.27     10.90 o 
  -4   9  14        6.20       15.35      7.79 o 
  -3   9  14        0.53        2.00      6.23 o 
  -2   9  14       37.40       43.82     10.01 o 
  -1   9  14        2.79        5.56      6.90 o 
  -7  10  14        1.92        0.00      9.34 o 
  -6  10  14       15.98       22.47      9.79 o 
  -5  10  14        0.76        8.01      7.12 o 
  -4  10  14        0.08        0.67      6.01 o 
  -3  10  14        0.65        0.67      6.45 o 
  -2  10  14        4.35        5.78      6.90 o 
  -5  11  14        1.12        8.45      7.56 o 
  -4  11  14        6.46       18.24      9.34 o 
  -6 -10  15        3.00       18.68     14.68 o 
  -5 -10  15        0.73        8.01     11.34 o 
  -2 -10  15        1.68       11.79     10.23 o 
  -1 -10  15        4.50        4.89     10.90 o 
   0 -10  15        0.80        3.34     11.57 o 
  -7  -9  15        0.01        0.00     11.79 o 
  -6  -9  15        0.74       21.80     12.23 o 
  -5  -9  15        1.30       10.45     11.12 o 
  -4  -9  15        0.38        0.00      9.56 o 
  -3  -9  15        2.23        0.00      8.68 o 
  -2  -9  15        3.07       10.01      9.34 o 
  -1  -9  15        0.01        0.00      9.12 o 
   0  -9  15       81.46      102.54     17.57 o 
   1  -9  15        1.71       11.12     12.23 o 
  -8  -8  15        3.20        7.12     14.46 o 
  -7  -8  15        0.24        9.56     10.90 o 
  -6  -8  15        0.27        1.33      9.56 o 
  -5  -8  15        0.09        0.00      8.68 o 
  -4  -8  15       26.26       22.93      7.66 o 
  -3  -8  15        0.11        5.78      8.23 o 
  -2  -8  15      217.40      248.46     22.69 o 
  -1  -8  15        1.23        0.00      8.90 o 
   0  -8  15        4.72        7.34      9.34 o 
   1  -8  15        0.06        3.56     10.68 o 
   2  -8  15        0.13       20.46     12.68 o 
  -8  -7  15        2.73       14.90     12.90 o 
  -7  -7  15        0.00        0.00      9.12 o 
  -6  -7  15       66.21       63.84     16.91 o 
  -5  -7  15        5.62        4.58      6.04 o 
  -4  -7  15       55.80       56.24      9.62 o 
  -3  -7  15        1.49        0.00      7.56 o 
  -2  -7  15        2.67       13.35      7.79 o 
  -1  -7  15       43.08       41.60     12.01 o 
   0  -7  15        0.55       10.68      9.12 o 
   1  -7  15        0.52        1.56      9.56 o 
   2  -7  15        0.00        0.00      9.34 o 
   3  -7  15        1.83        0.00     11.34 o 
  -9  -6  15        9.55       17.57     15.35 o 
  -8  -6  15        0.69        0.00     11.12 o 
  -7  -6  15        0.09        3.56     11.79 o 
  -6  -6  15        1.17        1.48      6.34 o 
  -5  -6  15        1.49        8.15      6.03 o 
  -4  -6  15        2.92        7.53      5.98 o 
  -3  -6  15        5.62       14.24      8.45 o 
  -2  -6  15       12.01        2.89      7.12 o 
  -1  -6  15       76.64       78.97     14.24 o 
   0  -6  15        0.38        7.34      8.23 o 
   1  -6  15        7.11       10.23      9.79 o 
   2  -6  15       15.36       25.14     12.23 o 
   3  -6  15        2.49       16.24     12.68 o 
  -9  -5  15        3.51        0.89     10.23 o 
  -8  -5  15        0.00       20.69     11.57 o 
  -7  -5  15       12.44       30.92     12.46 o 
  -6  -5  15        0.94        0.00      5.59 o 
  -5  -5  15       19.36       10.65      6.01 o 
  -4  -5  15        0.02        6.91      5.88 o 
  -3  -5  15       16.59        0.00      7.34 o 
  -2  -5  15       18.00       24.47      9.79 o 
  -1  -5  15        7.95       13.35      8.90 o 
   0  -5  15        0.26        0.00      6.90 o 
   1  -5  15        1.35       12.68      9.79 o 
   2  -5  15       57.01       75.18     15.35 o 
   3  -5  15        0.03       10.23      9.56 o 
 -10  -4  15        3.79       19.35     14.68 o 
  -9  -4  15        3.46        0.00     10.68 o 
  -8  -4  15        0.36        2.22     10.23 o 
  -7  -4  15       12.52        4.39      6.67 o 
  -6  -4  15       32.31       30.92      7.65 o 
  -5  -4  15        0.85        1.85      6.34 o 
  -4  -4  15       78.71       74.41      9.83 o 
  -3  -4  15        0.39        1.33      6.45 o 
  -2  -4  15      866.60      855.94     34.70 o 
  -1  -4  15        2.95        4.00      6.67 o 
   0  -4  15        6.99        0.00      6.90 o 
   1  -4  15       27.22       28.92     10.45 o 
   2  -4  15        0.01        0.67      7.34 o 
   3  -4  15        3.20        3.11      8.01 o 
   4  -4  15        0.04        0.00      9.79 o 
 -10  -3  15        0.37       14.01     12.68 o 
  -9  -3  15        2.87        6.23     12.01 o 
  -8  -3  15       32.06       44.85      8.68 o 
  -7  -3  15        1.77        3.00      5.61 o 
  -6  -3  15      177.54      176.10     14.23 o 
  -5  -3  15       24.53       24.15      6.79 o 
  -4  -3  15      158.70      160.84     12.92 o 
  -3  -3  15        2.89        1.33      6.67 o 
  -2  -3  15       12.90       22.24      8.45 o 
  -1  -3  15      142.61      151.70     16.91 o 
   0  -3  15       10.03        0.00      6.67 o 
   1  -3  15       12.91       17.57      8.45 o 
   2  -3  15        4.16       12.68      7.34 o 
   3  -3  15        9.66        7.79      6.90 o 
   4  -3  15        0.31        3.34      9.12 o 
  -9  -2  15        2.95        4.23      7.12 o 
  -8  -2  15        8.60        8.90      6.67 o 
  -7  -2  15        1.79        0.00      5.34 o 
  -6  -2  15       34.89       41.60     10.68 o 
  -5  -2  15       10.72        9.34      7.56 o 
  -4  -2  15        8.54       11.79      6.90 o 
  -3  -2  15        7.39        6.90      6.90 o 
  -2  -2  15        2.74        6.45      6.45 o 
  -1  -2  15      213.33      195.52     18.68 o 
   0  -2  15        7.75       10.45      6.67 o 
   1  -2  15       34.19       26.03      9.12 o 
   2  -2  15       45.94       45.38     10.45 o 
   3  -2  15        5.28        9.34      7.79 o 
   4  -2  15        4.36        0.00      7.34 o 
 -10  -1  15       23.70       41.15     10.90 o 
  -9  -1  15        2.57        6.90      7.12 o 
  -8  -1  15        1.82        0.00      6.01 o 
  -7  -1  15       73.42       61.39     11.34 o 
  -6  -1  15        2.63        6.01      6.90 o 
  -5  -1  15       34.56       19.80      8.23 o 
  -4  -1  15        0.01        4.67      6.45 o 
  -3  -1  15        2.39        2.00      6.01 o 
  -2  -1  15        6.44        3.34      6.67 o 
  -1  -1  15        3.92        0.00      5.56 o 
   0  -1  15        0.37        0.00      6.01 o 
   1  -1  15        1.94        9.56      6.23 o 
   2  -1  15      117.35      104.99     15.57 o 
   3  -1  15        0.02        0.00      5.56 o 
   4  -1  15        0.74        0.00      6.23 o 
 -10   0  15        7.30       13.12      9.12 o 
  -9   0  15        7.73       17.80      8.68 o 
  -8   0  15        2.14       13.12      7.56 o 
  -7   0  15      105.83       93.42     13.35 o 
  -6   0  15      115.66      131.24     15.13 o 
  -5   0  15        1.39        1.11      6.23 o 
  -4   0  15        0.35        2.45      5.78 o 
  -3   0  15        4.79       10.68      7.12 o 
  -2   0  15      359.84      392.83     22.24 o 
  -1   0  15        0.05        0.00      5.34 o 
   0   0  15       25.64       32.03      9.56 o 
   1   0  15       50.01       50.05     10.23 o 
   2   0  15        1.00        9.34      6.67 o 
   3   0  15        3.66        1.78      6.01 o 
   4   0  15        0.14        0.00      7.12 o 
 -10   1  15        0.95        0.00      7.34 o 
  -9   1  15        0.46        0.00      6.23 o 
  -8   1  15       37.76       41.82     10.45 o 
  -7   1  15        2.69        3.11      6.23 o 
  -6   1  15       60.27       62.73     11.34 o 
  -5   1  15       12.02       12.23      6.67 o 
  -4   1  15       39.71       41.60      9.79 o 
  -3   1  15        0.04        8.45      5.78 o 
  -2   1  15        4.53       13.57      6.67 o 
  -1   1  15       49.24       57.83     11.34 o 
   0   1  15        8.63       11.34      6.90 o 
   1   1  15       15.73       26.25      9.12 o 
   2   1  15        4.91        0.00      5.34 o 
   3   1  15        0.70        0.00      6.01 o 
   4   1  15        0.00        0.00      6.01 o 
 -10   2  15        0.14        4.23      8.45 o 
  -9   2  15        0.03        9.79      7.34 o 
  -8   2  15        2.94       16.68      7.56 o 
  -7   2  15        0.93        2.22      6.45 o 
  -6   2  15        9.76       10.45      7.34 o 
  -5   2  15        4.08       12.46      6.90 o 
  -4   2  15        7.01        3.56      5.78 o 
  -3   2  15       28.19       16.46      7.12 o 
  -2   2  15        6.24        0.00      4.45 o 
  -1   2  15      135.10      129.90     15.13 o 
   0   2  15        4.82        6.67      5.78 o 
   1   2  15        8.26        7.56      6.45 o 
   2   2  15       20.80       22.47      8.23 o 
   3   2  15        1.90       14.24      7.79 o 
   4   2  15       10.60       24.69      9.34 o 
 -10   3  15        0.00        4.00      8.68 o 
  -9   3  15        1.38        0.00      7.56 o 
  -8   3  15       13.83       23.36      9.12 o 
  -7   3  15       42.80       54.05     11.57 o 
  -6   3  15        7.70        4.23      6.23 o 
  -5   3  15       34.09       18.91      8.01 o 
  -4   3  15        0.04        1.56      5.12 o 
  -3   3  15       21.50        9.56      6.45 o 
  -2   3  15       59.59       59.39     11.34 o 
  -1   3  15        1.74        1.78      5.12 o 
   0   3  15       36.11       37.59      9.56 o 
   1   3  15        1.75        0.00      5.34 o 
   2   3  15       29.54       20.46      7.56 o 
   3   3  15        0.83        7.12      7.79 o 
   4   3  15        0.01        4.00      7.56 o 
 -10   4  15        4.10        2.89      9.79 o 
  -9   4  15        9.83       14.46     10.01 o 
  -8   4  15        3.21        2.89      7.34 o 
  -7   4  15       87.09       61.84     12.01 o 
  -6   4  15       28.55       27.14      9.12 o 
  -5   4  15       16.64       10.90      6.67 o 
  -4   4  15       15.85       10.68      6.90 o 
  -3   4  15        4.08        0.44      5.34 o 
  -2   4  15       14.09       12.46      6.45 o 
  -1   4  15        2.34        8.68      6.45 o 
   0   4  15       20.13       19.57      7.34 o 
   1   4  15       15.40        7.34      6.67 o 
   2   4  15        1.99        6.90      6.45 o 
   3   4  15        1.46        3.56      6.67 o 
  -9   5  15        2.65        0.00      8.23 o 
  -8   5  15        0.72        0.00      7.56 o 
  -7   5  15        0.01        3.56      6.45 o 
  -6   5  15        9.45       12.68      7.34 o 
  -5   5  15        0.26        0.89      6.01 o 
  -4   5  15        0.37        1.11      5.78 o 
  -3   5  15        0.69        3.34      5.34 o 
  -2   5  15        0.00        0.89      5.56 o 
  -1   5  15        0.02        0.00      4.45 o 
   0   5  15        0.90        6.01      6.01 o 
   1   5  15        4.32        8.23      6.67 o 
   2   5  15        0.23        0.00      5.78 o 
  -9   6  15        0.09        0.00      8.68 o 
  -8   6  15       30.13       26.25     10.90 o 
  -7   6  15        2.83        0.00      6.45 o 
  -6   6  15        0.51        0.00      5.78 o 
  -5   6  15        0.21        1.78      6.45 o 
  -4   6  15        1.80        2.22      5.78 o 
  -3   6  15       18.45       18.02      7.34 o 
  -2   6  15        7.83        0.00      5.34 o 
  -1   6  15       34.95       23.80      8.45 o 
   0   6  15        0.67        0.00      5.56 o 
   1   6  15        0.02        7.34      6.67 o 
  -8   7  15        5.17        0.00      8.01 o 
  -7   7  15        2.34        3.78      6.23 o 
  -6   7  15        2.37        9.34      6.90 o 
  -5   7  15       29.08       15.57      8.01 o 
  -4   7  15        0.34        0.22      6.01 o 
  -3   7  15       25.66       20.91      8.68 o 
  -2   7  15       25.84       29.81      8.90 o 
  -1   7  15        2.51        0.00      5.78 o 
   0   7  15       13.68        4.89      5.78 o 
  -8   8  15        0.58        6.01      9.56 o 
  -7   8  15       12.63        3.34      8.01 o 
  -6   8  15        0.03        0.00      5.56 o 
  -5   8  15       11.47       30.03      9.34 o 
  -4   8  15        0.01        3.78      6.23 o 
  -3   8  15        0.55        5.56      6.90 o 
  -2   8  15        0.03        2.67      6.23 o 
  -1   8  15        0.98        8.45      6.67 o 
  -7   9  15        0.12        4.89      8.90 o 
  -6   9  15        0.65        6.45      7.79 o 
  -5   9  15        0.76       10.90      7.56 o 
  -4   9  15        2.09       10.23      7.34 o 
  -3   9  15        0.03       12.23      7.34 o 
  -2   9  15        0.21        2.67      6.23 o 
  -6  10  15        0.50        0.00      8.23 o 
  -5  10  15        3.65       14.46      8.90 o 
  -4  10  15        0.34        9.79      7.56 o 
  -3  10  15        0.72       17.80      8.23 o 
  -6  -9  16        0.66       12.90     12.90 o 
  -5  -9  16        0.76        0.00     10.90 o 
  -3  -9  16        0.18        0.00      8.90 o 
  -2  -9  16        0.00        0.00      9.12 o 
  -1  -9  16        0.33       15.13     11.79 o 
   0  -9  16        0.19       17.13     12.90 o 
  -7  -8  16        0.04        7.12     12.68 o 
  -6  -8  16        1.77        0.00     11.57 o 
  -5  -8  16        0.29        0.00      9.56 o 
  -4  -8  16        0.02        0.00      8.68 o 
  -3  -8  16        7.17       17.13      9.56 o 
  -2  -8  16        1.16        2.22     10.01 o 
  -1  -8  16        6.87       35.15     13.12 o 
   0  -8  16        4.28       10.68     10.45 o 
   1  -8  16        4.77        0.00     10.90 o 
  -8  -7  16        4.57       32.92     16.24 o 
  -7  -7  16        0.14        0.00     11.12 o 
  -6  -7  16        0.94       20.24     12.01 o 
  -5  -7  16        5.26        6.67     20.02 o 
  -4  -7  16        0.98        6.45      8.45 o 
  -3  -7  16       15.32       24.91     10.01 o 
  -2  -7  16        2.19        5.12      8.68 o 
  -1  -7  16        4.69       29.81     11.79 o 
   0  -7  16        2.60        0.00      8.68 o 
   1  -7  16        1.41        0.00      8.90 o 
  -8  -6  16        2.50        0.00     12.01 o 
  -7  -6  16        6.24       20.46     14.24 o 
  -6  -6  16        0.08        0.76      6.52 o 
  -5  -6  16        3.81        0.00      6.04 o 
  -4  -6  16       10.53       11.12      9.34 o 
  -3  -6  16        0.50        6.45      7.79 o 
  -2  -6  16       37.73       37.37     11.79 o 
  -1  -6  16        8.16       10.45      8.90 o 
   0  -6  16        0.03        6.90     10.01 o 
   1  -6  16        0.24        0.00      9.56 o 
   2  -6  16        0.15        0.67     11.12 o 
  -9  -5  16        3.29       63.84     20.69 o 
  -8  -5  16        4.27        0.00     10.23 o 
  -7  -5  16        0.12        3.78      9.34 o 
  -6  -5  16        0.78        4.29      5.71 o 
  -5  -5  16        0.01        3.25     10.01 o 
  -4  -5  16       12.95       11.34      8.01 o 
  -3  -5  16        2.18        1.56      7.79 o 
  -2  -5  16       19.71       23.36      9.79 o 
  -1  -5  16       22.71       29.36     10.45 o 
   0  -5  16        0.17        2.67      8.45 o 
   1  -5  16       35.35       26.92     11.34 o 
   2  -5  16        7.11       16.91     11.57 o 
  -9  -4  16        0.04        1.11     13.35 o 
  -8  -4  16       34.76       46.49     16.91 o 
  -7  -4  16        0.02        0.14      8.90 o 
  -6  -4  16        8.98        6.24      6.14 o 
  -5  -4  16       10.46        5.39      9.12 o 
  -4  -4  16        0.29        0.00      6.90 o 
  -3  -4  16       38.16       44.27     11.57 o 
  -2  -4  16        7.51        0.44      7.79 o 
  -1  -4  16       11.02        8.01      8.23 o 
   0  -4  16        0.67        0.00      6.45 o 
   1  -4  16       13.33       12.68     10.23 o 
   2  -4  16       11.93        4.23      8.68 o 
   3  -4  16        0.89        0.00     11.12 o 
  -9  -3  16        0.00        0.00     11.57 o 
  -8  -3  16        2.16       10.81      8.45 o 
  -7  -3  16        0.38        0.72      5.45 o 
  -6  -3  16       38.53       47.60      8.56 o 
  -5  -3  16        0.66        5.09      6.24 o 
  -4  -3  16        1.45        0.00      6.45 o 
  -3  -3  16       77.62       86.08     13.57 o 
  -2  -3  16       14.99       23.58      9.56 o 
  -1  -3  16        4.72        9.79      8.23 o 
   0  -3  16        1.84        1.56      8.45 o 
   1  -3  16        1.68        0.22      7.12 o 
   2  -3  16        9.31        6.01      8.01 o 
   3  -3  16        0.29        5.56      9.79 o 
  -9  -2  16        8.62        6.67      7.56 o 
  -8  -2  16        5.52       11.34      8.01 o 
  -7  -2  16        1.38        5.56      7.56 o 
  -6  -2  16        1.32        0.00      6.01 o 
  -5  -2  16       15.73        7.12      7.56 o 
  -4  -2  16       31.27       31.59      9.34 o 
  -3  -2  16        1.81        7.56      7.12 o 
  -2  -2  16      188.71      158.60     17.80 o 
  -1  -2  16       17.12       24.25      9.56 o 
   0  -2  16       36.94       27.14      9.56 o 
   1  -2  16        0.46        7.12      7.79 o 
   2  -2  16        0.35        4.89      8.45 o 
   3  -2  16        2.62        0.00      7.79 o 
 -10  -1  16        5.96       10.01      9.12 o 
  -9  -1  16        0.01        1.11      7.34 o 
  -8  -1  16        0.12        3.56      6.45 o 
  -7  -1  16        1.67        7.12      7.56 o 
  -6  -1  16       76.37       94.98     14.24 o 
  -5  -1  16        0.07        0.00      6.45 o 
  -4  -1  16       19.01       22.47      8.45 o 
  -3  -1  16        3.82        8.01      7.34 o 
  -2  -1  16        6.69       12.46      8.23 o 
  -1  -1  16       58.46       54.94     11.12 o 
   0  -1  16        0.09        0.00      6.01 o 
   1  -1  16      124.22      136.80     17.35 o 
   2  -1  16       22.84       27.14      9.79 o 
   3  -1  16        4.76        9.12      8.23 o 
 -10   0  16       27.63       63.40     13.57 o 
  -9   0  16        2.04        0.89      7.56 o 
  -8   0  16       21.73       35.37      9.56 o 
  -7   0  16        2.36        0.67      6.01 o 
  -6   0  16       99.44       71.85     12.68 o 
  -5   0  16       13.20       15.79      7.79 o 
  -4   0  16        0.47        0.67      6.45 o 
  -3   0  16        7.47        8.23      7.12 o 
  -2   0  16        0.12        4.45      6.23 o 
  -1   0  16       59.93       78.08     12.68 o 
   0   0  16        0.18        0.00      5.34 o 
   1   0  16       24.04       19.13      8.68 o 
   2   0  16       69.45       76.30     13.79 o 
   3   0  16        0.28        2.00      7.34 o 
 -10   1  16       22.35       33.59     11.12 o 
  -9   1  16        0.94        2.45      7.79 o 
  -8   1  16        5.51        0.00      6.67 o 
  -7   1  16       47.70       34.48      9.12 o 
  -6   1  16       59.55       45.16     10.90 o 
  -5   1  16        5.51        9.12      7.56 o 
  -4   1  16        0.24        2.00      6.45 o 
  -3   1  16       60.41       69.62     12.23 o 
  -2   1  16        4.75        5.34      6.45 o 
  -1   1  16        0.02        0.00      5.56 o 
   0   1  16        1.78        7.56      7.34 o 
   1   1  16        2.22       11.57      7.79 o 
   2   1  16        3.51        0.00      5.56 o 
   3   1  16        0.44        0.89      7.34 o 
  -9   2  16        7.85        3.34      7.79 o 
  -8   2  16        0.01        1.11      7.56 o 
  -7   2  16        1.22        0.00      5.56 o 
  -6   2  16        3.74        2.00      6.23 o 
  -5   2  16       10.21       20.91      8.68 o 
  -4   2  16       18.97       22.24      7.79 o 
  -3   2  16        0.00        0.00      5.78 o 
  -2   2  16      156.13      142.58     15.79 o 
  -1   2  16        1.01        7.12      6.90 o 
   0   2  16       18.90       28.69      8.68 o 
   1   2  16        2.91       10.01      7.56 o 
   2   2  16        0.04        2.22      6.01 o 
   3   2  16        1.04       10.68      8.45 o 
  -9   3  16        0.10        0.00      8.01 o 
  -8   3  16        0.72        0.00      7.56 o 
  -7   3  16        6.31        6.90      8.01 o 
  -6   3  16      141.97      111.89     15.13 o 
  -5   3  16        0.34        3.11      5.34 o 
  -4   3  16        0.75        2.22      5.56 o 
  -3   3  16        0.03        4.67      6.67 o 
  -2   3  16        8.57        6.01      6.45 o 
  -1   3  16       36.37       30.70      9.34 o 
   0   3  16        0.00        0.44      5.56 o 
   1   3  16      100.36       92.98     13.79 o 
   2   3  16        9.87       14.90      8.01 o 
   3   3  16        2.13        5.78      8.45 o 
  -9   4  16        0.01        0.00      8.01 o 
  -8   4  16       58.88       75.63     14.68 o 
  -7   4  16        7.90       11.79      8.45 o 
  -6   4  16       85.86       72.74     13.35 o 
  -5   4  16        3.42        0.89      6.45 o 
  -4   4  16        1.34        1.33      6.23 o 
  -3   4  16       13.96       21.58      7.79 o 
  -2   4  16        4.86        6.90      6.23 o 
  -1   4  16       17.39       17.13      7.12 o 
   0   4  16        0.04        0.67      6.01 o 
   1   4  16       12.35       16.24      8.23 o 
   2   4  16       43.15       48.71     11.12 o 
  -9   5  16        0.98        4.00      8.01 o 
  -8   5  16        0.29        0.00      7.79 o 
  -7   5  16       79.43      103.21     15.57 o 
  -6   5  16       17.42       33.59      9.79 o 
  -5   5  16       14.70        8.90      6.45 o 
  -4   5  16        0.64        2.67      6.01 o 
  -3   5  16        8.71       20.24      8.01 o 
  -2   5  16        0.66        3.78      5.56 o 
  -1   5  16        0.46        0.44      5.56 o 
   0   5  16        0.16        6.67      6.01 o 
   1   5  16        0.15        2.67      6.90 o 
   2   5  16        1.47        4.67      6.90 o 
  -8   6  16        9.70        7.56      9.34 o 
  -7   6  16        0.10        0.89      7.56 o 
  -6   6  16        2.19        0.00      6.23 o 
  -5   6  16        2.57        0.89      5.34 o 
  -4   6  16        2.72        3.56      6.45 o 
  -3   6  16        0.43        4.89      5.78 o 
  -2   6  16       34.90       23.13      8.68 o 
  -1   6  16        1.54        4.00      5.56 o 
   0   6  16        1.53        0.00      5.34 o 
   1   6  16        3.04        3.11      6.67 o 
  -8   7  16        0.60        0.00      9.12 o 
  -7   7  16        0.83        9.56      8.68 o 
  -6   7  16       38.12       54.72     12.68 o 
  -5   7  16        1.20        4.45      7.34 o 
  -4   7  16        5.28        7.56      8.01 o 
  -3   7  16        0.07        0.00      6.23 o 
  -2   7  16       12.54        2.67      7.12 o 
  -1   7  16        9.43        7.56      6.90 o 
   0   7  16        0.02        0.00      6.67 o 
  -7   8  16        5.82       18.24     10.23 o 
  -6   8  16       19.51       23.13     10.23 o 
  -5   8  16        0.40        2.67      6.90 o 
  -4   8  16        0.41        6.90      7.12 o 
  -3   8  16       21.31       24.91      8.90 o 
  -2   8  16        3.18       14.46      7.79 o 
  -1   8  16        0.77        0.00      6.01 o 
  -5   9  16        1.50        9.34      8.90 o 
  -4   9  16        0.09        7.34      8.68 o 
  -3   9  16        1.27        3.56      7.56 o 
  -2   9  16        0.67        9.79      7.79 o 
  -4  -8  17        0.85        3.56     10.45 o 
  -3  -8  17        0.39        0.67      9.56 o 
  -2  -8  17        0.49        7.56     10.90 o 
  -1  -8  17        0.05        7.79     11.34 o 
  -6  -7  17        0.02        2.45     11.12 o 
  -5  -7  17        0.00        0.00      8.68 o 
  -4  -7  17        8.67        7.56     10.01 o 
  -3  -7  17        0.42        4.00      9.12 o 
  -2  -7  17        1.47        0.00      8.45 o 
  -1  -7  17        0.41       10.23     10.90 o 
   0  -7  17        8.33       10.23     11.57 o 
  -7  -6  17        0.64       19.13     13.12 o 
  -6  -6  17        1.11        0.00      8.90 o 
  -5  -6  17        0.03        1.33      8.23 o 
  -4  -6  17        0.57        1.56      8.90 o 
  -3  -6  17        4.11       11.34      9.12 o 
  -2  -6  17        1.25       16.24     10.23 o 
  -1  -6  17       37.98       22.47     12.23 o 
   0  -6  17        0.00        0.00     10.01 o 
  -8  -5  17        2.66       10.68     12.68 o 
  -7  -5  17        0.16        0.00      6.68 o 
  -6  -5  17        0.32        0.00      6.09 o 
  -5  -5  17        1.64        8.45      8.45 o 
  -4  -5  17        5.05        8.23      8.68 o 
  -3  -5  17        0.02        1.33      8.01 o 
  -2  -5  17        3.93        6.45      9.34 o 
  -1  -5  17        5.42        0.00      9.12 o 
   0  -5  17        5.92       12.90     10.68 o 
   1  -5  17        0.06        4.45     10.90 o 
  -8  -4  17        0.99        0.89     14.24 o 
  -7  -4  17        0.59       15.88      7.35 o 
  -6  -4  17        5.03        8.40      9.01 o 
  -5  -4  17        0.23        7.29      8.79 o 
  -4  -4  17        0.05       10.01      8.45 o 
  -3  -4  17        0.40       11.12      8.45 o 
  -2  -4  17        5.62        0.00      8.45 o 
  -1  -4  17        5.74       25.80     10.45 o 
   0  -4  17        0.13        0.00      8.23 o 
   1  -4  17        6.79        2.22     10.23 o 
  -9  -3  17       27.27       30.25     17.35 o 
  -8  -3  17        0.29        0.00      6.87 o 
  -7  -3  17        0.80        0.00      6.40 o 
  -6  -3  17        6.06       17.76      6.99 o 
  -5  -3  17        5.36        6.90     10.68 o 
  -4  -3  17       17.31       11.79      8.90 o 
  -3  -3  17        2.07        1.11      7.34 o 
  -2  -3  17        6.64        7.12      8.45 o 
  -1  -3  17        1.86        0.00      7.79 o 
   0  -3  17        5.35        8.23      9.12 o 
   1  -3  17       27.25       30.70     10.90 o 
   2  -3  17        0.44        0.00      9.56 o 
  -9  -2  17        1.03        0.00      9.12 o 
  -8  -2  17        4.35        3.56      8.90 o 
  -7  -2  17        2.15        3.56      7.56 o 
  -6  -2  17      136.24      104.77     15.79 o 
  -5  -2  17        0.96        0.00      6.90 o 
  -4  -2  17        5.37       11.12      8.01 o 
  -3  -2  17       15.32        7.34      8.45 o 
  -2  -2  17        4.70        1.11      7.56 o 
  -1  -2  17       12.42       17.57      9.12 o 
   0  -2  17        0.06        0.67      7.12 o 
   1  -2  17        2.21       11.79      9.34 o 
   2  -2  17        2.91       13.57     10.45 o 
  -9  -1  17        0.02        6.23      8.45 o 
  -8  -1  17        1.48        8.90      8.01 o 
  -7  -1  17        0.07        0.00      8.01 o 
  -6  -1  17       14.06       16.68      9.34 o 
  -5  -1  17        8.52       11.12      8.45 o 
  -4  -1  17       12.92       14.01      8.45 o 
  -3  -1  17        5.04        0.00      6.23 o 
  -2  -1  17        3.68       10.23      8.23 o 
  -1  -1  17       18.00       29.14     10.01 o 
   0  -1  17        1.11        0.00      5.78 o 
   1  -1  17        3.02        0.00      7.12 o 
   2  -1  17        1.25        0.00      8.23 o 
  -9   0  17        0.05        1.78      8.01 o 
  -8   0  17        0.75        0.00      7.34 o 
  -7   0  17        0.63        0.00      6.67 o 
  -6   0  17       22.97       14.46      8.90 o 
  -5   0  17        0.03        0.00      6.45 o 
  -4   0  17        6.18        3.78      7.34 o 
  -3   0  17        3.71        0.00      5.56 o 
  -2   0  17       18.06        6.67      7.12 o 
  -1   0  17       16.99       11.12      7.34 o 
   0   0  17        0.02        1.11      5.78 o 
   1   0  17       10.94       19.80      8.68 o 
   2   0  17        7.10        5.78      8.23 o 
  -9   1  17        3.68        1.33      8.45 o 
  -8   1  17        0.56        6.67      7.56 o 
  -7   1  17        2.85        0.00      7.12 o
[truncated: 9,852 more chars]
